# Supplementary material for: Transcription factor-binding k-mer analysis clarifies the cell type dependency of binding specificities and cis-regulatory SNPs in humans
Source: BMC Genomics. 2023 Oct 7;24:597. doi: 10.1186/s12864-023-09692-9 (PMC10560430; doi:10.1186/s12864-023-09692-9)
Supplement: Supplementary file 3 — Additional file 3: Supplementary Table 2. List of cell type-dependent TFs and cell types. [file 12864_2023_9692_MOESM3_ESM.xlsx]

## Sheet: Table_S2
Supplementary Table 2: List of cell type-dependent TFs and cell types
ID1	ID1_Antigen	ID1_Cell_type_class	ID1_Family	ID1_Cell_type	ID2	ID2_Antigen	ID2_Cell_type_class	ID2_Family	ID2_Cell_type	ID_pair	k_sim_Jaccard	k_sim_Pearson
ERX025732	REST	Liver	C2H2 ZF	Hepatocytes	SRX100394	REST	Blood	C2H2 ZF	GM12878	ERX025732SRX100394	0	-0.00482312
ERX025732	REST	Liver	C2H2 ZF	Hepatocytes	SRX100410	REST	Pluripotent stem cell	C2H2 ZF	hESC H1	ERX025732SRX100410	0.171501	0.766325
ERX025732	REST	Liver	C2H2 ZF	Hepatocytes	SRX100414	REST	Neural	C2H2 ZF	PFSK-1	ERX025732SRX100414	0.135892	0.447902
ERX025732	REST	Liver	C2H2 ZF	Hepatocytes	SRX100523	REST	Uterus	C2H2 ZF	HeLa	ERX025732SRX100523	0	-0.00482312
ERX025732	REST	Liver	C2H2 ZF	Hepatocytes	SRX190200	REST	Blood	C2H2 ZF	GM12878	ERX025732SRX190200	0.0857143	0.610548
ERX025732	REST	Liver	C2H2 ZF	Hepatocytes	SRX190210	REST	Blood	C2H2 ZF	HL-60	ERX025732SRX190210	0.169211	0.634085
ERX025732	REST	Liver	C2H2 ZF	Hepatocytes	SRX190260	REST	Pluripotent stem cell	C2H2 ZF	hESC derived neural cells	ERX025732SRX190260	0.108534	0.29196
ERX025732	REST	Liver	C2H2 ZF	Hepatocytes	SRX190297	REST	Uterus	C2H2 ZF	ECC-1	ERX025732SRX190297	0.239787	0.798752
ERX025732	REST	Liver	C2H2 ZF	Hepatocytes	SRX190315	REST	Pancreas	C2H2 ZF	PANC-1	ERX025732SRX190315	0.316785	0.843771
ERX025732	REST	Liver	C2H2 ZF	Hepatocytes	SRX190325	REST	Digestive tract	C2H2 ZF	HCT 116	ERX025732SRX190325	0.234589	0.780716
ERX025732	REST	Liver	C2H2 ZF	Hepatocytes	SRX190347	REST	Breast	C2H2 ZF	MCF-7	ERX025732SRX190347	0.168317	0.692811
ERX025732	REST	Liver	C2H2 ZF	Hepatocytes	SRX326492	REST	Others	C2H2 ZF	NCI-H295R	ERX025732SRX326492	0.40118	0.888535
ERX025732	REST	Liver	C2H2 ZF	Hepatocytes	SRX326493	REST	Others	C2H2 ZF	NCI-H295R	ERX025732SRX326493	0.412844	0.892928
ERX025732	REST	Liver	C2H2 ZF	Hepatocytes	SRX3868792	REST	Digestive tract	C2H2 ZF	Colorectal cancer organoid	ERX025732SRX3868792	0.180108	0.559973
ERX025732	REST	Liver	C2H2 ZF	Hepatocytes	SRX392783	REST	Blood	C2H2 ZF	GM12878	ERX025732SRX392783	0.421875	0.890904
ERX025732	REST	Liver	C2H2 ZF	Hepatocytes	SRX392784	REST	Blood	C2H2 ZF	GM12878	ERX025732SRX392784	0.385714	0.87802
ERX025732	REST	Liver	C2H2 ZF	Hepatocytes	SRX392785	REST	Blood	C2H2 ZF	GM12878	ERX025732SRX392785	0.441176	0.893234
ERX025732	REST	Liver	C2H2 ZF	Hepatocytes	SRX392792	REST	Blood	C2H2 ZF	Jurkat	ERX025732SRX392792	0.411585	0.899477
ERX025732	REST	Liver	C2H2 ZF	Hepatocytes	SRX392793	REST	Blood	C2H2 ZF	Jurkat	ERX025732SRX392793	0.365854	0.886812
ERX025732	REST	Liver	C2H2 ZF	Hepatocytes	SRX392794	REST	Blood	C2H2 ZF	Jurkat	ERX025732SRX392794	0.399408	0.895242
ERX025732	REST	Liver	C2H2 ZF	Hepatocytes	SRX392795	REST	Blood	C2H2 ZF	Jurkat	ERX025732SRX392795	0.41411	0.899917
ERX025732	REST	Liver	C2H2 ZF	Hepatocytes	SRX392798	REST	Blood	C2H2 ZF	Jurkat	ERX025732SRX392798	0.661376	0.937665
ERX025732	REST	Liver	C2H2 ZF	Hepatocytes	SRX392799	REST	Blood	C2H2 ZF	Jurkat	ERX025732SRX392799	0.39528	0.88567
ERX025732	REST	Liver	C2H2 ZF	Hepatocytes	SRX392801	REST	Blood	C2H2 ZF	Jurkat	ERX025732SRX392801	0.525292	0.922319
ERX025732	REST	Liver	C2H2 ZF	Hepatocytes	SRX392802	REST	Blood	C2H2 ZF	Jurkat	ERX025732SRX392802	0.371585	0.870892
ERX025732	REST	Liver	C2H2 ZF	Hepatocytes	SRX392805	REST	Blood	C2H2 ZF	Jurkat	ERX025732SRX392805	0.470383	0.910675
ERX025732	REST	Liver	C2H2 ZF	Hepatocytes	SRX392806	REST	Blood	C2H2 ZF	Jurkat	ERX025732SRX392806	0.460751	0.911245
ERX025732	REST	Liver	C2H2 ZF	Hepatocytes	SRX475775	REST	Blood	C2H2 ZF	GM12878	ERX025732SRX475775	0.235088	0.774244
ERX025732	REST	Liver	C2H2 ZF	Hepatocytes	SRX475777	REST	Blood	C2H2 ZF	GM12878	ERX025732SRX475777	0.313679	0.825376
ERX025732	REST	Liver	C2H2 ZF	Hepatocytes	SRX475782	REST	Blood	C2H2 ZF	GM12878	ERX025732SRX475782	0.381818	0.842595
ERX025732	REST	Liver	C2H2 ZF	Hepatocytes	SRX475783	REST	Blood	C2H2 ZF	GM12878	ERX025732SRX475783	0.476015	0.895951
ERX025732	REST	Liver	C2H2 ZF	Hepatocytes	SRX475788	REST	Blood	C2H2 ZF	GM12878	ERX025732SRX475788	0.387283	0.878342
ERX1035598	FOXP1	Blood	Forkhead	SU-DHL-6	SRX359932	FOXP1	Digestive tract	Forkhead	LoVo	ERX1035598SRX359932	0.110307	0.23588
ERX1035598	FOXP1	Blood	Forkhead	SU-DHL-6	SRX5442198	FOXP1	Blood	Forkhead	OCI-LY1	ERX1035598SRX5442198	0.097621	0.201121
ERX1234994	TAF3	Liver	No_annotation	Hep G2	SRX217738	TAF3	Digestive tract	No_annotation	HCT 116	ERX1234994SRX217738	0.00807754	-0.0928651
ERX157273	E2F7	Digestive tract	E2F	LoVo	SRX180823	E2F7	Lung	E2F	IMR-90	ERX157273SRX180823	0	-0.00723447
ERX157273	E2F7	Digestive tract	E2F	LoVo	SRX180824	E2F7	Lung	E2F	IMR-90	ERX157273SRX180824	0.119461	0.0721779
ERX157273	E2F7	Digestive tract	E2F	LoVo	SRX180825	E2F7	Lung	E2F	IMR-90	ERX157273SRX180825	0.174497	0.207046
ERX157273	E2F7	Digestive tract	E2F	LoVo	SRX180826	E2F7	Lung	E2F	IMR-90	ERX157273SRX180826	0.114973	0.114381
ERX157273	E2F7	Digestive tract	E2F	LoVo	SRX180827	E2F7	Lung	E2F	IMR-90	ERX157273SRX180827	0.165698	0.283997
ERX177103	XRCC4	Bone	No_annotation	U2OS	SRX4192131	XRCC4	Breast	No_annotation	MCF 10A	ERX177103SRX4192131	0	0
ERX177103	XRCC4	Bone	No_annotation	U2OS	SRX4192132	XRCC4	Breast	No_annotation	MCF 10A	ERX177103SRX4192132	0	0
ERX177103	XRCC4	Bone	No_annotation	U2OS	SRX4192136	XRCC4	Breast	No_annotation	MCF 10A	ERX177103SRX4192136	0	0
ERX177103	XRCC4	Bone	No_annotation	U2OS	SRX4192137	XRCC4	Breast	No_annotation	MCF 10A	ERX177103SRX4192137	0	0
ERX177106	RAD51	Bone	No_annotation	U2OS	SRX2453443	RAD51	Breast	No_annotation	MCF 10A	ERX177106SRX2453443	NA	0
ERX1831867	CTCF	Bone	C2H2 ZF	U2OS	ERX2868668	CTCF	Blood	C2H2 ZF	THP-1	ERX1831867ERX2868668	0.840959	0.960649
ERX1831867	CTCF	Bone	C2H2 ZF	U2OS	ERX2868669	CTCF	Blood	C2H2 ZF	THP-1	ERX1831867ERX2868669	0.839855	0.959079
ERX1831867	CTCF	Bone	C2H2 ZF	U2OS	ERX2868670	CTCF	Blood	C2H2 ZF	THP-1	ERX1831867ERX2868670	0.841419	0.957559
ERX1831867	CTCF	Bone	C2H2 ZF	U2OS	ERX2868671	CTCF	Blood	C2H2 ZF	THP-1	ERX1831867ERX2868671	0.855588	0.96005
ERX1831867	CTCF	Bone	C2H2 ZF	U2OS	ERX2868672	CTCF	Blood	C2H2 ZF	THP-1	ERX1831867ERX2868672	0.858285	0.961762
ERX1831867	CTCF	Bone	C2H2 ZF	U2OS	ERX2868673	CTCF	Blood	C2H2 ZF	THP-1	ERX1831867ERX2868673	0.849782	0.958453
ERX1831867	CTCF	Bone	C2H2 ZF	U2OS	ERX2868692	CTCF	Blood	C2H2 ZF	THP-1	ERX1831867ERX2868692	0.848221	0.961588
ERX1831867	CTCF	Bone	C2H2 ZF	U2OS	ERX2868693	CTCF	Blood	C2H2 ZF	THP-1	ERX1831867ERX2868693	0.84688	0.960617
ERX1831867	CTCF	Bone	C2H2 ZF	U2OS	ERX2868695	CTCF	Blood	C2H2 ZF	THP-1	ERX1831867ERX2868695	0.847101	0.961434
ERX1831867	CTCF	Bone	C2H2 ZF	U2OS	ERX2868696	CTCF	Blood	C2H2 ZF	THP-1	ERX1831867ERX2868696	0.843977	0.959935
ERX1831867	CTCF	Bone	C2H2 ZF	U2OS	ERX2868697	CTCF	Blood	C2H2 ZF	THP-1	ERX1831867ERX2868697	0.845764	0.958072
ERX1831867	CTCF	Bone	C2H2 ZF	U2OS	ERX2868710	CTCF	Lung	C2H2 ZF	A549	ERX1831867ERX2868710	0.88389	0.967547
ERX1831867	CTCF	Bone	C2H2 ZF	U2OS	ERX2868711	CTCF	Lung	C2H2 ZF	BEAS-2B	ERX1831867ERX2868711	0.907514	0.969389
ERX1831867	CTCF	Bone	C2H2 ZF	U2OS	ERX2868712	CTCF	Lung	C2H2 ZF	BEAS-2B	ERX1831867ERX2868712	0.888244	0.969278
ERX1831867	CTCF	Bone	C2H2 ZF	U2OS	ERX2868713	CTCF	Unclassified	C2H2 ZF	Unclassified	ERX1831867ERX2868713	0.842867	0.958181
ERX1831867	CTCF	Bone	C2H2 ZF	U2OS	ERX2868714	CTCF	Blood	C2H2 ZF	HEL 92.1.7	ERX1831867ERX2868714	0.839855	0.964387
ERX1831867	CTCF	Bone	C2H2 ZF	U2OS	ERX2868715	CTCF	Blood	C2H2 ZF	K-562	ERX1831867ERX2868715	0.867148	0.964885
ERX1831867	CTCF	Bone	C2H2 ZF	U2OS	ERX2868716	CTCF	Blood	C2H2 ZF	K-562	ERX1831867ERX2868716	0.848266	0.956829
ERX1831867	CTCF	Bone	C2H2 ZF	U2OS	ERX2868717	CTCF	Blood	C2H2 ZF	MEG-01	ERX1831867ERX2868717	0.858177	0.962804
ERX1831867	CTCF	Bone	C2H2 ZF	U2OS	ERX2868732	CTCF	Blood	C2H2 ZF	HuT 78	ERX1831867ERX2868732	0.826087	0.956286
ERX1831867	CTCF	Bone	C2H2 ZF	U2OS	ERX2868733	CTCF	Blood	C2H2 ZF	HuT 78	ERX1831867ERX2868733	0.841304	0.964798
ERX1831867	CTCF	Bone	C2H2 ZF	U2OS	ERX2868734	CTCF	Blood	C2H2 ZF	HuT 78	ERX1831867ERX2868734	0.639942	0.94628
ERX1831867	CTCF	Bone	C2H2 ZF	U2OS	ERX2868735	CTCF	Blood	C2H2 ZF	HuT 78	ERX1831867ERX2868735	0.659373	0.947162
ERX1831867	CTCF	Bone	C2H2 ZF	U2OS	ERX2868752	CTCF	Blood	C2H2 ZF	RAJI	ERX1831867ERX2868752	0.821144	0.962975
ERX1831867	CTCF	Bone	C2H2 ZF	U2OS	ERX2868761	CTCF	Blood	C2H2 ZF	RAMOS	ERX1831867ERX2868761	0.813449	0.932358
ERX1831867	CTCF	Bone	C2H2 ZF	U2OS	ERX2868777	CTCF	Blood	C2H2 ZF	NAMALWA	ERX1831867ERX2868777	0.83008	0.957808
ERX1831867	CTCF	Bone	C2H2 ZF	U2OS	ERX2868778	CTCF	Blood	C2H2 ZF	RAMOS	ERX1831867ERX2868778	0.818709	0.946944
ERX1831867	CTCF	Bone	C2H2 ZF	U2OS	ERX2868782	CTCF	Blood	C2H2 ZF	NAMALWA	ERX1831867ERX2868782	0.839363	0.960544
ERX1831867	CTCF	Bone	C2H2 ZF	U2OS	ERX2868792	CTCF	Blood	C2H2 ZF	Daudi	ERX1831867ERX2868792	0.806358	0.953048
ERX1831867	CTCF	Bone	C2H2 ZF	U2OS	ERX2868793	CTCF	Blood	C2H2 ZF	Daudi	ERX1831867ERX2868793	0.763728	0.946197
ERX1831867	CTCF	Bone	C2H2 ZF	U2OS	ERX2868794	CTCF	Blood	C2H2 ZF	Jurkat	ERX1831867ERX2868794	0.84866	0.961575
ERX1831867	CTCF	Bone	C2H2 ZF	U2OS	ERX2868800	CTCF	Blood	C2H2 ZF	Jurkat	ERX1831867ERX2868800	0.816932	0.94963
ERX1831867	CTCF	Bone	C2H2 ZF	U2OS	ERX2868801	CTCF	Blood	C2H2 ZF	KU812	ERX1831867ERX2868801	0.816739	0.953408
ERX1831867	CTCF	Bone	C2H2 ZF	U2OS	ERX2868812	CTCF	Blood	C2H2 ZF	Jurkat	ERX1831867ERX2868812	0.810245	0.946361
ERX1831867	CTCF	Bone	C2H2 ZF	U2OS	ERX2868813	CTCF	Blood	C2H2 ZF	RAJI	ERX1831867ERX2868813	0.83913	0.964291
ERX1831867	CTCF	Bone	C2H2 ZF	U2OS	ERX2868814	CTCF	Blood	C2H2 ZF	KU812	ERX1831867ERX2868814	0.851048	0.964474
ERX1831867	CTCF	Bone	C2H2 ZF	U2OS	ERX2868821	CTCF	Blood	C2H2 ZF	Jurkat	ERX1831867ERX2868821	0.6623	0.939827
ERX1831867	CTCF	Bone	C2H2 ZF	U2OS	ERX2869656	CTCF	Lung	C2H2 ZF	A549	ERX1831867ERX2869656	0.896	0.96782
ERX1831867	CTCF	Bone	C2H2 ZF	U2OS	SRX031246	CTCF	Cardiovascular	C2H2 ZF	HUVEC	ERX1831867SRX031246	0.925448	0.98368
ERX1831867	CTCF	Bone	C2H2 ZF	U2OS	SRX038524	CTCF	Pluripotent stem cell	C2H2 ZF	hESC H1	ERX1831867SRX038524	0.865074	0.966761
ERX1831867	CTCF	Bone	C2H2 ZF	U2OS	SRX038665	CTCF	Lung	C2H2 ZF	NHLF	ERX1831867SRX038665	0.882014	0.96484
ERX1831867	CTCF	Bone	C2H2 ZF	U2OS	SRX067387	CTCF	Epidermis	C2H2 ZF	NHEK	ERX1831867SRX067387	0.899148	0.980038
ERX1831867	CTCF	Bone	C2H2 ZF	U2OS	SRX067396	CTCF	Liver	C2H2 ZF	Hep G2	ERX1831867SRX067396	0.893033	0.978234
ERX1831867	CTCF	Bone	C2H2 ZF	U2OS	SRX067423	CTCF	Pluripotent stem cell	C2H2 ZF	hESC H1	ERX1831867SRX067423	0.839349	0.952024
ERX1831867	CTCF	Bone	C2H2 ZF	U2OS	SRX067475	CTCF	Breast	C2H2 ZF	HMEC	ERX1831867SRX067475	0.92396	0.979921
ERX1831867	CTCF	Bone	C2H2 ZF	U2OS	SRX067495	CTCF	Epidermis	C2H2 ZF	NHDF	ERX1831867SRX067495	0.897727	0.976712
ERX1831867	CTCF	Bone	C2H2 ZF	U2OS	SRX067503	CTCF	Blood	C2H2 ZF	GM12878	ERX1831867SRX067503	0.893863	0.973473
ERX1831867	CTCF	Bone	C2H2 ZF	U2OS	SRX067513	CTCF	Muscle	C2H2 ZF	HSMM	ERX1831867SRX067513	0.898208	0.975892
ERX1831867	CTCF	Bone	C2H2 ZF	U2OS	SRX067516	CTCF	Neural	C2H2 ZF	NH-A	ERX1831867SRX067516	0.935257	0.984141
ERX1831867	CTCF	Bone	C2H2 ZF	U2OS	SRX067534	CTCF	Muscle	C2H2 ZF	HSMM	ERX1831867SRX067534	0.910714	0.980074
ERX1831867	CTCF	Bone	C2H2 ZF	U2OS	SRX067536	CTCF	Uterus	C2H2 ZF	HeLa	ERX1831867SRX067536	0.893918	0.980185
ERX1831867	CTCF	Bone	C2H2 ZF	U2OS	SRX080336	CTCF	Neural	C2H2 ZF	HRPEpiC	ERX1831867SRX080336	0.90094	0.980384
ERX1831867	CTCF	Bone	C2H2 ZF	U2OS	SRX080338	CTCF	Breast	C2H2 ZF	HMF	ERX1831867SRX080338	0.893863	0.974521
ERX1831867	CTCF	Bone	C2H2 ZF	U2OS	SRX080341	CTCF	Epidermis	C2H2 ZF	AG04449	ERX1831867SRX080341	0.890647	0.968898
ERX1831867	CTCF	Bone	C2H2 ZF	U2OS	SRX080344	CTCF	Cardiovascular	C2H2 ZF	HPAF	ERX1831867SRX080344	0.903503	0.979876
ERX1831867	CTCF	Bone	C2H2 ZF	U2OS	SRX080352	CTCF	Digestive tract	C2H2 ZF	Caco-2	ERX1831867SRX080352	0.875902	0.969273
ERX1831867	CTCF	Bone	C2H2 ZF	U2OS	SRX080359	CTCF	Neural	C2H2 ZF	HA-sp	ERX1831867SRX080359	0.882225	0.972337
ERX1831867	CTCF	Bone	C2H2 ZF	U2OS	SRX080362	CTCF	Lung	C2H2 ZF	HPF	ERX1831867SRX080362	0.91034	0.978656
ERX1831867	CTCF	Bone	C2H2 ZF	U2OS	SRX080369	CTCF	Blood	C2H2 ZF	GM12878	ERX1831867SRX080369	0.864296	0.963425
ERX1831867	CTCF	Bone	C2H2 ZF	U2OS	SRX080373	CTCF	Cardiovascular	C2H2 ZF	HBMEC	ERX1831867SRX080373	0.883032	0.971452
ERX1831867	CTCF	Bone	C2H2 ZF	U2OS	SRX080375	CTCF	Digestive tract	C2H2 ZF	HEEpiC	ERX1831867SRX080375	0.885776	0.97125
ERX1831867	CTCF	Bone	C2H2 ZF	U2OS	SRX080377	CTCF	Epidermis	C2H2 ZF	AG10803	ERX1831867SRX080377	0.910145	0.978408
ERX1831867	CTCF	Bone	C2H2 ZF	U2OS	SRX080380	CTCF	Lung	C2H2 ZF	HPF	ERX1831867SRX080380	0.910598	0.980036
ERX1831867	CTCF	Bone	C2H2 ZF	U2OS	SRX080386	CTCF	Others	C2H2 ZF	AG09319	ERX1831867SRX080386	0.898844	0.975763
ERX1831867	CTCF	Bone	C2H2 ZF	U2OS	SRX080391	CTCF	Others	C2H2 ZF	AG09319	ERX1831867SRX080391	0.882948	0.971608
ERX1831867	CTCF	Bone	C2H2 ZF	U2OS	SRX080395	CTCF	Cardiovascular	C2H2 ZF	HCFaa	ERX1831867SRX080395	0.898121	0.977573
ERX1831867	CTCF	Bone	C2H2 ZF	U2OS	SRX080408	CTCF	Neural	C2H2 ZF	HCPEpiC	ERX1831867SRX080408	0.910458	0.980806
ERX1831867	CTCF	Bone	C2H2 ZF	U2OS	SRX080413	CTCF	Epidermis	C2H2 ZF	AG09309	ERX1831867SRX080413	0.897842	0.975097
ERX1831867	CTCF	Bone	C2H2 ZF	U2OS	SRX080414	CTCF	Cardiovascular	C2H2 ZF	HPAF	ERX1831867SRX080414	0.904796	0.980651
ERX1831867	CTCF	Bone	C2H2 ZF	U2OS	SRX080416	CTCF	Breast	C2H2 ZF	HMEC	ERX1831867SRX080416	0.858891	0.96323
ERX1831867	CTCF	Bone	C2H2 ZF	U2OS	SRX080422	CTCF	Epidermis	C2H2 ZF	AG10803	ERX1831867SRX080422	0.923297	0.984041
ERX1831867	CTCF	Bone	C2H2 ZF	U2OS	SRX080432	CTCF	Lung	C2H2 ZF	AG04450	ERX1831867SRX080432	0.895307	0.974835
ERX1831867	CTCF	Bone	C2H2 ZF	U2OS	SRX092414	CTCF	Blood	C2H2 ZF	Lymphoma, B-Cell	ERX1831867SRX092414	0.75436	0.935013
ERX1831867	CTCF	Bone	C2H2 ZF	U2OS	SRX092416	CTCF	Blood	C2H2 ZF	Lymphoma, B-Cell	ERX1831867SRX092416	0.805959	0.945465
ERX1831867	CTCF	Bone	C2H2 ZF	U2OS	SRX099876	CTCF	Others	C2H2 ZF	FB0167P	ERX1831867SRX099876	0.844765	0.951889
ERX1831867	CTCF	Bone	C2H2 ZF	U2OS	SRX100378	CTCF	Neural	C2H2 ZF	SK-N-SH	ERX1831867SRX100378	0.855072	0.961131
ERX1831867	CTCF	Bone	C2H2 ZF	U2OS	SRX100393	CTCF	Breast	C2H2 ZF	T-47D	ERX1831867SRX100393	0.870158	0.953784
ERX1831867	CTCF	Bone	C2H2 ZF	U2OS	SRX100464	CTCF	Pluripotent stem cell	C2H2 ZF	hESC H1	ERX1831867SRX100464	0.82235	0.932969
ERX1831867	CTCF	Bone	C2H2 ZF	U2OS	SRX100498	CTCF	Lung	C2H2 ZF	A549	ERX1831867SRX100498	0.893401	0.970142
ERX1831867	CTCF	Bone	C2H2 ZF	U2OS	SRX100501	CTCF	Lung	C2H2 ZF	A549	ERX1831867SRX100501	0.893939	0.968275
ERX1831867	CTCF	Bone	C2H2 ZF	U2OS	SRX100531	CTCF	Liver	C2H2 ZF	Hep G2	ERX1831867SRX100531	0.844043	0.955854
ERX1831867	CTCF	Bone	C2H2 ZF	U2OS	SRX1026678	CTCF	Pancreas	C2H2 ZF	PANC-1	ERX1831867SRX1026678	0.901083	0.968063
ERX1831867	CTCF	Bone	C2H2 ZF	U2OS	SRX1026679	CTCF	Pancreas	C2H2 ZF	PANC-1	ERX1831867SRX1026679	0.874187	0.96696
ERX1831867	CTCF	Bone	C2H2 ZF	U2OS	SRX1026681	CTCF	Pancreas	C2H2 ZF	PANC-1	ERX1831867SRX1026681	0.900725	0.968379
ERX1831867	CTCF	Bone	C2H2 ZF	U2OS	SRX102980	CTCF	Cardiovascular	C2H2 ZF	HUVEC	ERX1831867SRX102980	0.922747	0.983513
ERX1831867	CTCF	Bone	C2H2 ZF	U2OS	SRX103011	CTCF	Blood	C2H2 ZF	GM12878	ERX1831867SRX103011	0.852011	0.964442
ERX1831867	CTCF	Bone	C2H2 ZF	U2OS	SRX1030324	CTCF	Blood	C2H2 ZF	Jurkat	ERX1831867SRX1030324	0.862816	0.959164
ERX1831867	CTCF	Bone	C2H2 ZF	U2OS	SRX1053364	CTCF	Pluripotent stem cell	C2H2 ZF	ES cells	ERX1831867SRX1053364	0.901297	0.961116
ERX1831867	CTCF	Bone	C2H2 ZF	U2OS	SRX1053365	CTCF	Pluripotent stem cell	C2H2 ZF	ES cells	ERX1831867SRX1053365	0.893218	0.960504
ERX1831867	CTCF	Bone	C2H2 ZF	U2OS	SRX1053373	CTCF	Pluripotent stem cell	C2H2 ZF	ES cells	ERX1831867SRX1053373	0.820217	0.935257
ERX1831867	CTCF	Bone	C2H2 ZF	U2OS	SRX1053374	CTCF	Pluripotent stem cell	C2H2 ZF	ES cells	ERX1831867SRX1053374	0.835626	0.93778
ERX1831867	CTCF	Bone	C2H2 ZF	U2OS	SRX1063405	CTCF	Blood	C2H2 ZF	THP-1	ERX1831867SRX1063405	0.521168	0.849747
ERX1831867	CTCF	Bone	C2H2 ZF	U2OS	SRX1091821	CTCF	Gonad	C2H2 ZF	OVCAR-8	ERX1831867SRX1091821	0.788833	0.944366
ERX1831867	CTCF	Bone	C2H2 ZF	U2OS	SRX111773	CTCF	Blood	C2H2 ZF	GM12868	ERX1831867SRX111773	0.851126	0.953499
ERX1831867	CTCF	Bone	C2H2 ZF	U2OS	SRX111774	CTCF	Blood	C2H2 ZF	GM12867	ERX1831867SRX111774	0.834543	0.946632
ERX1831867	CTCF	Bone	C2H2 ZF	U2OS	SRX111775	CTCF	Blood	C2H2 ZF	GM12870	ERX1831867SRX111775	0.850217	0.953042
ERX1831867	CTCF	Bone	C2H2 ZF	U2OS	SRX111776	CTCF	Blood	C2H2 ZF	GM12869	ERX1831867SRX111776	0.835149	0.946953
ERX1831867	CTCF	Bone	C2H2 ZF	U2OS	SRX111777	CTCF	Blood	C2H2 ZF	GM12871	ERX1831867SRX111777	0.824765	0.948375
ERX1831867	CTCF	Bone	C2H2 ZF	U2OS	SRX111778	CTCF	Blood	C2H2 ZF	GM12866	ERX1831867SRX111778	0.837681	0.947235
ERX1831867	CTCF	Bone	C2H2 ZF	U2OS	SRX1353402	CTCF	Kidney	C2H2 ZF	293	ERX1831867SRX1353402	0.907975	0.987559
ERX1831867	CTCF	Bone	C2H2 ZF	U2OS	SRX1353403	CTCF	Kidney	C2H2 ZF	293	ERX1831867SRX1353403	0.91384	0.988571
ERX1831867	CTCF	Bone	C2H2 ZF	U2OS	SRX150484	CTCF	Lung	C2H2 ZF	IMR-90	ERX1831867SRX150484	0.881417	0.962112
ERX1831867	CTCF	Bone	C2H2 ZF	U2OS	SRX150487	CTCF	Blood	C2H2 ZF	K-562	ERX1831867SRX150487	0.857143	0.960329
ERX1831867	CTCF	Bone	C2H2 ZF	U2OS	SRX150690	CTCF	Blood	C2H2 ZF	GM12878	ERX1831867SRX150690	0.834895	0.953383
ERX1831867	CTCF	Bone	C2H2 ZF	U2OS	SRX1529431	CTCF	Neural	C2H2 ZF	SK-N-SH	ERX1831867SRX1529431	0.847101	0.952291
ERX1831867	CTCF	Bone	C2H2 ZF	U2OS	SRX154498	CTCF	Prostate	C2H2 ZF	PrEC	ERX1831867SRX154498	0.923796	0.978998
ERX1831867	CTCF	Bone	C2H2 ZF	U2OS	SRX154499	CTCF	Prostate	C2H2 ZF	LNCAP	ERX1831867SRX154499	0.912356	0.976438
ERX1831867	CTCF	Bone	C2H2 ZF	U2OS	SRX1744956	CTCF	Blood	C2H2 ZF	THP-1	ERX1831867SRX1744956	0.875453	0.961805
ERX1831867	CTCF	Bone	C2H2 ZF	U2OS	SRX1744957	CTCF	Blood	C2H2 ZF	THP-1	ERX1831867SRX1744957	0.869913	0.960585
ERX1831867	CTCF	Bone	C2H2 ZF	U2OS	SRX1744958	CTCF	Blood	C2H2 ZF	THP-1	ERX1831867SRX1744958	0.870571	0.958277
ERX1831867	CTCF	Bone	C2H2 ZF	U2OS	SRX1744959	CTCF	Blood	C2H2 ZF	THP-1	ERX1831867SRX1744959	0.886792	0.9652
ERX1831867	CTCF	Bone	C2H2 ZF	U2OS	SRX1744960	CTCF	Blood	C2H2 ZF	THP-1	ERX1831867SRX1744960	0.828986	0.944764
ERX1831867	CTCF	Bone	C2H2 ZF	U2OS	SRX1744961	CTCF	Blood	C2H2 ZF	THP-1	ERX1831867SRX1744961	0.864394	0.960365
ERX1831867	CTCF	Bone	C2H2 ZF	U2OS	SRX1801655	CTCF	Digestive tract	C2H2 ZF	COLO 829	ERX1831867SRX1801655	0.864591	0.960634
ERX1831867	CTCF	Bone	C2H2 ZF	U2OS	SRX186638	CTCF	Neural	C2H2 ZF	SK-N-SH	ERX1831867SRX186638	0.859206	0.958423
ERX1831867	CTCF	Bone	C2H2 ZF	U2OS	SRX186704	CTCF	Blood	C2H2 ZF	Monocytes-CD14+	ERX1831867SRX186704	0.859827	0.95551
ERX1831867	CTCF	Bone	C2H2 ZF	U2OS	SRX186778	CTCF	Lung	C2H2 ZF	A549	ERX1831867SRX186778	0.906205	0.982099
ERX1831867	CTCF	Bone	C2H2 ZF	U2OS	SRX188947	CTCF	Blood	C2H2 ZF	GM10266	ERX1831867SRX188947	0.820625	0.949629
ERX1831867	CTCF	Bone	C2H2 ZF	U2OS	SRX188950	CTCF	Blood	C2H2 ZF	GM20000	ERX1831867SRX188950	0.833455	0.946615
ERX1831867	CTCF	Bone	C2H2 ZF	U2OS	SRX188951	CTCF	Prostate	C2H2 ZF	LNCAP	ERX1831867SRX188951	0.84877	0.960736
ERX1831867	CTCF	Bone	C2H2 ZF	U2OS	SRX188960	CTCF	Others	C2H2 ZF	Spleen	ERX1831867SRX188960	0.781923	0.888926
ERX1831867	CTCF	Bone	C2H2 ZF	U2OS	SRX188962	CTCF	Blood	C2H2 ZF	GM13976	ERX1831867SRX188962	0.840959	0.947784
ERX1831867	CTCF	Bone	C2H2 ZF	U2OS	SRX188963	CTCF	Kidney	C2H2 ZF	Kidney	ERX1831867SRX188963	0.84409	0.948719
ERX1831867	CTCF	Bone	C2H2 ZF	U2OS	SRX188964	CTCF	Prostate	C2H2 ZF	LNCAP	ERX1831867SRX188964	0.892909	0.973013
ERX1831867	CTCF	Bone	C2H2 ZF	U2OS	SRX188968	CTCF	Blood	C2H2 ZF	GM10248	ERX1831867SRX188968	0.77907	0.949072
ERX1831867	CTCF	Bone	C2H2 ZF	U2OS	SRX188970	CTCF	Neural	C2H2 ZF	Medullo	ERX1831867SRX188970	0.88197	0.972575
ERX1831867	CTCF	Bone	C2H2 ZF	U2OS	SRX189083	CTCF	Lung	C2H2 ZF	WI-38	ERX1831867SRX189083	0.804221	0.948423
ERX1831867	CTCF	Bone	C2H2 ZF	U2OS	SRX190190	CTCF	Breast	C2H2 ZF	MCF-7	ERX1831867SRX190190	0.867816	0.973545
ERX1831867	CTCF	Bone	C2H2 ZF	U2OS	SRX190230	CTCF	Uterus	C2H2 ZF	ECC-1	ERX1831867SRX190230	0.900933	0.965289
ERX1831867	CTCF	Bone	C2H2 ZF	U2OS	SRX190276	CTCF	Blood	C2H2 ZF	K-562	ERX1831867SRX190276	0.824675	0.937334
ERX1831867	CTCF	Bone	C2H2 ZF	U2OS	SRX1950174	CTCF	Prostate	C2H2 ZF	VCaP	ERX1831867SRX1950174	0.898997	0.97065
ERX1831867	CTCF	Bone	C2H2 ZF	U2OS	SRX1950175	CTCF	Prostate	C2H2 ZF	VCaP	ERX1831867SRX1950175	0.913386	0.970966
ERX1831867	CTCF	Bone	C2H2 ZF	U2OS	SRX1950176	CTCF	Prostate	C2H2 ZF	VCaP	ERX1831867SRX1950176	0.900643	0.972741
ERX1831867	CTCF	Bone	C2H2 ZF	U2OS	SRX1950177	CTCF	Prostate	C2H2 ZF	VCaP	ERX1831867SRX1950177	0.906228	0.972029
ERX1831867	CTCF	Bone	C2H2 ZF	U2OS	SRX1967777	CTCF	Epidermis	C2H2 ZF	Keratinocytes	ERX1831867SRX1967777	0.909156	0.979753
ERX1831867	CTCF	Bone	C2H2 ZF	U2OS	SRX1967778	CTCF	Epidermis	C2H2 ZF	Keratinocytes	ERX1831867SRX1967778	0.901226	0.9753
ERX1831867	CTCF	Bone	C2H2 ZF	U2OS	SRX199857	CTCF	Blood	C2H2 ZF	GM12873	ERX1831867SRX199857	0.88382	0.976827
ERX1831867	CTCF	Bone	C2H2 ZF	U2OS	SRX199858	CTCF	Placenta	C2H2 ZF	HVMF	ERX1831867SRX199858	0.917385	0.97523
ERX1831867	CTCF	Bone	C2H2 ZF	U2OS	SRX199859	CTCF	Breast	C2H2 ZF	HMEC	ERX1831867SRX199859	0.911913	0.979754
ERX1831867	CTCF	Bone	C2H2 ZF	U2OS	SRX199861	CTCF	Blood	C2H2 ZF	GM12872	ERX1831867SRX199861	0.899142	0.980934
ERX1831867	CTCF	Bone	C2H2 ZF	U2OS	SRX199862	CTCF	Lung	C2H2 ZF	WI-38	ERX1831867SRX199862	0.815351	0.935458
ERX1831867	CTCF	Bone	C2H2 ZF	U2OS	SRX199863	CTCF	Lung	C2H2 ZF	AG04450	ERX1831867SRX199863	0.922966	0.977985
ERX1831867	CTCF	Bone	C2H2 ZF	U2OS	SRX199864	CTCF	Blood	C2H2 ZF	GM12865	ERX1831867SRX199864	0.918529	0.975741
ERX1831867	CTCF	Bone	C2H2 ZF	U2OS	SRX199865	CTCF	Lung	C2H2 ZF	WI-38	ERX1831867SRX199865	0.905036	0.968208
ERX1831867	CTCF	Bone	C2H2 ZF	U2OS	SRX199867	CTCF	Lung	C2H2 ZF	A549	ERX1831867SRX199867	0.869658	0.969022
ERX1831867	CTCF	Bone	C2H2 ZF	U2OS	SRX199878	CTCF	Neural	C2H2 ZF	BE(2)-C	ERX1831867SRX199878	0.90798	0.981601
ERX1831867	CTCF	Bone	C2H2 ZF	U2OS	SRX199879	CTCF	Digestive tract	C2H2 ZF	HCT 116	ERX1831867SRX199879	0.881674	0.967741
ERX1831867	CTCF	Bone	C2H2 ZF	U2OS	SRX199880	CTCF	Digestive tract	C2H2 ZF	HCT 116	ERX1831867SRX199880	0.884006	0.972283
ERX1831867	CTCF	Bone	C2H2 ZF	U2OS	SRX199881	CTCF	Neural	C2H2 ZF	BE(2)-C	ERX1831867SRX199881	0.872766	0.971614
ERX1831867	CTCF	Bone	C2H2 ZF	U2OS	SRX199885	CTCF	Cardiovascular	C2H2 ZF	HCM	ERX1831867SRX199885	0.928264	0.979121
ERX1831867	CTCF	Bone	C2H2 ZF	U2OS	SRX199886	CTCF	Breast	C2H2 ZF	MCF-7	ERX1831867SRX199886	0.874106	0.975122
ERX1831867	CTCF	Bone	C2H2 ZF	U2OS	SRX199890	CTCF	Neural	C2H2 ZF	HAc	ERX1831867SRX199890	0.891679	0.972447
ERX1831867	CTCF	Bone	C2H2 ZF	U2OS	SRX199891	CTCF	Breast	C2H2 ZF	MCF-7	ERX1831867SRX199891	0.904591	0.981957
ERX1831867	CTCF	Bone	C2H2 ZF	U2OS	SRX199893	CTCF	Neural	C2H2 ZF	HRPEpiC	ERX1831867SRX199893	0.888567	0.971731
ERX1831867	CTCF	Bone	C2H2 ZF	U2OS	SRX199894	CTCF	Kidney	C2H2 ZF	RPTEC	ERX1831867SRX199894	0.919771	0.98421
ERX1831867	CTCF	Bone	C2H2 ZF	U2OS	SRX199895	CTCF	Kidney	C2H2 ZF	RPTEC	ERX1831867SRX199895	0.875625	0.972067
ERX1831867	CTCF	Bone	C2H2 ZF	U2OS	SRX199896	CTCF	Neural	C2H2 ZF	HA-sp	ERX1831867SRX199896	0.88961	0.971238
ERX1831867	CTCF	Bone	C2H2 ZF	U2OS	SRX199897	CTCF	Epidermis	C2H2 ZF	HFF-Myc	ERX1831867SRX199897	0.920086	0.976903
ERX1831867	CTCF	Bone	C2H2 ZF	U2OS	SRX199899	CTCF	Epidermis	C2H2 ZF	HFF-Myc	ERX1831867SRX199899	0.864029	0.963217
ERX1831867	CTCF	Bone	C2H2 ZF	U2OS	SRX199903	CTCF	Epidermis	C2H2 ZF	NHDF-neo	ERX1831867SRX199903	0.912167	0.979736
ERX1831867	CTCF	Bone	C2H2 ZF	U2OS	SRX199904	CTCF	Epidermis	C2H2 ZF	NHDF-neo	ERX1831867SRX199904	0.916429	0.977768
ERX1831867	CTCF	Bone	C2H2 ZF	U2OS	SRX199905	CTCF	Cardiovascular	C2H2 ZF	HCM	ERX1831867SRX199905	0.894168	0.970177
ERX1831867	CTCF	Bone	C2H2 ZF	U2OS	SRX2166893	CTCF	Neural	C2H2 ZF	Retina	ERX1831867SRX2166893	0.756874	0.899038
ERX1831867	CTCF	Bone	C2H2 ZF	U2OS	SRX2166894	CTCF	Neural	C2H2 ZF	Retina	ERX1831867SRX2166894	0.790916	0.921305
ERX1831867	CTCF	Bone	C2H2 ZF	U2OS	SRX2166895	CTCF	Neural	C2H2 ZF	Retina	ERX1831867SRX2166895	0.727404	0.891638
ERX1831867	CTCF	Bone	C2H2 ZF	U2OS	SRX2570608	CTCF	Blood	C2H2 ZF	HAP1	ERX1831867SRX2570608	0.897176	0.96448
ERX1831867	CTCF	Bone	C2H2 ZF	U2OS	SRX2570609	CTCF	Blood	C2H2 ZF	HAP1	ERX1831867SRX2570609	0.895004	0.966228
ERX1831867	CTCF	Bone	C2H2 ZF	U2OS	SRX2570610	CTCF	Blood	C2H2 ZF	HAP1	ERX1831867SRX2570610	0.898195	0.962616
ERX1831867	CTCF	Bone	C2H2 ZF	U2OS	SRX2570611	CTCF	Blood	C2H2 ZF	HAP1	ERX1831867SRX2570611	0.885507	0.963106
ERX1831867	CTCF	Bone	C2H2 ZF	U2OS	SRX265428	CTCF	Breast	C2H2 ZF	SUM 159PT	ERX1831867SRX265428	0.765797	0.81343
ERX1831867	CTCF	Bone	C2H2 ZF	U2OS	SRX2655460	CTCF	Blood	C2H2 ZF	THP-1	ERX1831867SRX2655460	0.74765	0.893372
ERX1831867	CTCF	Bone	C2H2 ZF	U2OS	SRX2655461	CTCF	Blood	C2H2 ZF	THP-1	ERX1831867SRX2655461	0.756503	0.890489
ERX1831867	CTCF	Bone	C2H2 ZF	U2OS	SRX3056626	CTCF	Blood	C2H2 ZF	Erythroblasts	ERX1831867SRX3056626	0.907714	0.98286
ERX1831867	CTCF	Bone	C2H2 ZF	U2OS	SRX3056629	CTCF	Blood	C2H2 ZF	Erythroblasts	ERX1831867SRX3056629	0.904693	0.98356
ERX1831867	CTCF	Bone	C2H2 ZF	U2OS	SRX3288560	CTCF	Pluripotent stem cell	C2H2 ZF	hESC H9	ERX1831867SRX3288560	0.513494	0.826965
ERX1831867	CTCF	Bone	C2H2 ZF	U2OS	SRX3288561	CTCF	Pluripotent stem cell	C2H2 ZF	hESC H9	ERX1831867SRX3288561	0.709184	0.89765
ERX1831867	CTCF	Bone	C2H2 ZF	U2OS	SRX3437418	CTCF	Uterus	C2H2 ZF	HeLa	ERX1831867SRX3437418	0.88389	0.970308
ERX1831867	CTCF	Bone	C2H2 ZF	U2OS	SRX3437420	CTCF	Uterus	C2H2 ZF	HeLa	ERX1831867SRX3437420	0.881159	0.973163
ERX1831867	CTCF	Bone	C2H2 ZF	U2OS	SRX3437421	CTCF	Uterus	C2H2 ZF	HeLa	ERX1831867SRX3437421	0.863242	0.969423
ERX1831867	CTCF	Bone	C2H2 ZF	U2OS	SRX3437422	CTCF	Uterus	C2H2 ZF	HeLa	ERX1831867SRX3437422	0.868116	0.970637
ERX1831867	CTCF	Bone	C2H2 ZF	U2OS	SRX3437426	CTCF	Uterus	C2H2 ZF	HeLa	ERX1831867SRX3437426	0	0
ERX1831867	CTCF	Bone	C2H2 ZF	U2OS	SRX3482873	CTCF	Pluripotent stem cell	C2H2 ZF	hESC HUES64	ERX1831867SRX3482873	0.89049	0.974097
ERX1831867	CTCF	Bone	C2H2 ZF	U2OS	SRX356455	CTCF	Blood	C2H2 ZF	GM12878	ERX1831867SRX356455	0.834418	0.960082
ERX1831867	CTCF	Bone	C2H2 ZF	U2OS	SRX356456	CTCF	Blood	C2H2 ZF	GM12878	ERX1831867SRX356456	0.804332	0.941221
ERX1831867	CTCF	Bone	C2H2 ZF	U2OS	SRX356502	CTCF	Blood	C2H2 ZF	GM12891	ERX1831867SRX356502	0.804161	0.945661
ERX1831867	CTCF	Bone	C2H2 ZF	U2OS	SRX356524	CTCF	Blood	C2H2 ZF	GM12892	ERX1831867SRX356524	0.808973	0.952325
ERX1831867	CTCF	Bone	C2H2 ZF	U2OS	SRX356562	CTCF	Blood	C2H2 ZF	GM18505	ERX1831867SRX356562	0.880987	0.965395
ERX1831867	CTCF	Bone	C2H2 ZF	U2OS	SRX356579	CTCF	Blood	C2H2 ZF	GM18526	ERX1831867SRX356579	0.902174	0.968804
ERX1831867	CTCF	Bone	C2H2 ZF	U2OS	SRX356595	CTCF	Blood	C2H2 ZF	GM18951	ERX1831867SRX356595	0.880987	0.966339
ERX1831867	CTCF	Bone	C2H2 ZF	U2OS	SRX356596	CTCF	Blood	C2H2 ZF	GM18951	ERX1831867SRX356596	0.880901	0.966899
ERX1831867	CTCF	Bone	C2H2 ZF	U2OS	SRX356612	CTCF	Blood	C2H2 ZF	GM19099	ERX1831867SRX356612	0.864394	0.963659
ERX1831867	CTCF	Bone	C2H2 ZF	U2OS	SRX356613	CTCF	Blood	C2H2 ZF	GM19099	ERX1831867SRX356613	0.875453	0.969455
ERX1831867	CTCF	Bone	C2H2 ZF	U2OS	SRX356630	CTCF	Blood	C2H2 ZF	GM19193	ERX1831867SRX356630	0.86097	0.964954
ERX1831867	CTCF	Bone	C2H2 ZF	U2OS	SRX356646	CTCF	Blood	C2H2 ZF	GM19238	ERX1831867SRX356646	0.828509	0.958412
ERX1831867	CTCF	Bone	C2H2 ZF	U2OS	SRX356647	CTCF	Blood	C2H2 ZF	GM19238	ERX1831867SRX356647	0.808081	0.942713
ERX1831867	CTCF	Bone	C2H2 ZF	U2OS	SRX356667	CTCF	Blood	C2H2 ZF	GM19239	ERX1831867SRX356667	0.836587	0.965844
ERX1831867	CTCF	Bone	C2H2 ZF	U2OS	SRX356668	CTCF	Blood	C2H2 ZF	GM19239	ERX1831867SRX356668	0.804896	0.944923
ERX1831867	CTCF	Bone	C2H2 ZF	U2OS	SRX356690	CTCF	Blood	C2H2 ZF	GM19240	ERX1831867SRX356690	0.807525	0.949695
ERX1831867	CTCF	Bone	C2H2 ZF	U2OS	SRX356730	CTCF	Blood	C2H2 ZF	Lymphoblastoid cell line	ERX1831867SRX356730	0.825867	0.956261
ERX1831867	CTCF	Bone	C2H2 ZF	U2OS	SRX356731	CTCF	Blood	C2H2 ZF	Lymphoblastoid cell line	ERX1831867SRX356731	0.806498	0.951795
ERX1831867	CTCF	Bone	C2H2 ZF	U2OS	SRX356732	CTCF	Blood	C2H2 ZF	Lymphoblastoid cell line	ERX1831867SRX356732	0.825145	0.949997
ERX1831867	CTCF	Bone	C2H2 ZF	U2OS	SRX356748	CTCF	Blood	C2H2 ZF	Lymphoblastoid cell line	ERX1831867SRX356748	0.83526	0.958429
ERX1831867	CTCF	Bone	C2H2 ZF	U2OS	SRX356749	CTCF	Blood	C2H2 ZF	Lymphoblastoid cell line	ERX1831867SRX356749	0.828633	0.957507
ERX1831867	CTCF	Bone	C2H2 ZF	U2OS	SRX356750	CTCF	Blood	C2H2 ZF	Lymphoblastoid cell line	ERX1831867SRX356750	0.822803	0.949687
ERX1831867	CTCF	Bone	C2H2 ZF	U2OS	SRX356766	CTCF	Blood	C2H2 ZF	Lymphoblastoid cell line	ERX1831867SRX356766	0.826339	0.958417
ERX1831867	CTCF	Bone	C2H2 ZF	U2OS	SRX356767	CTCF	Blood	C2H2 ZF	Lymphoblastoid cell line	ERX1831867SRX356767	0.82659	0.958925
ERX1831867	CTCF	Bone	C2H2 ZF	U2OS	SRX356768	CTCF	Blood	C2H2 ZF	Lymphoblastoid cell line	ERX1831867SRX356768	0.835507	0.954208
ERX1831867	CTCF	Bone	C2H2 ZF	U2OS	SRX356784	CTCF	Blood	C2H2 ZF	MS1	ERX1831867SRX356784	0.811731	0.951129
ERX1831867	CTCF	Bone	C2H2 ZF	U2OS	SRX356785	CTCF	Blood	C2H2 ZF	MS1	ERX1831867SRX356785	0.799421	0.951978
ERX1831867	CTCF	Bone	C2H2 ZF	U2OS	SRX356786	CTCF	Blood	C2H2 ZF	MS1	ERX1831867SRX356786	0.823105	0.960234
ERX1831867	CTCF	Bone	C2H2 ZF	U2OS	SRX3583188	CTCF	Breast	C2H2 ZF	MCF-7	ERX1831867SRX3583188	0.768116	0.927758
ERX1831867	CTCF	Bone	C2H2 ZF	U2OS	SRX3800709	CTCF	Breast	C2H2 ZF	T-47D	ERX1831867SRX3800709	0.820494	0.948186
ERX1831867	CTCF	Bone	C2H2 ZF	U2OS	SRX3800710	CTCF	Breast	C2H2 ZF	T-47D	ERX1831867SRX3800710	0.867925	0.960442
ERX1831867	CTCF	Bone	C2H2 ZF	U2OS	SRX3927292	CTCF	Blood	C2H2 ZF	EOL-1	ERX1831867SRX3927292	0.819554	0.946535
ERX1831867	CTCF	Bone	C2H2 ZF	U2OS	SRX395616	CTCF	Breast	C2H2 ZF	T-47D	ERX1831867SRX395616	0.885091	0.971854
ERX1831867	CTCF	Bone	C2H2 ZF	U2OS	SRX395617	CTCF	Breast	C2H2 ZF	T-47D	ERX1831867SRX395617	0.884699	0.969384
ERX1831867	CTCF	Bone	C2H2 ZF	U2OS	SRX4001757	CTCF	Blood	C2H2 ZF	Macrophages	ERX1831867SRX4001757	0.889127	0.953355
ERX1831867	CTCF	Bone	C2H2 ZF	U2OS	SRX4001760	CTCF	Blood	C2H2 ZF	Macrophages	ERX1831867SRX4001760	0.89	0.954402
ERX1831867	CTCF	Bone	C2H2 ZF	U2OS	SRX4001833	CTCF	Blood	C2H2 ZF	THP-1	ERX1831867SRX4001833	0.896226	0.96047
ERX1831867	CTCF	Bone	C2H2 ZF	U2OS	SRX4155650	CTCF	Neural	C2H2 ZF	KELLY	ERX1831867SRX4155650	0.817126	0.940383
ERX1831867	CTCF	Bone	C2H2 ZF	U2OS	SRX4155662	CTCF	Neural	C2H2 ZF	KELLY	ERX1831867SRX4155662	0.825109	0.943075
ERX1831867	CTCF	Bone	C2H2 ZF	U2OS	SRX4155663	CTCF	Neural	C2H2 ZF	KELLY	ERX1831867SRX4155663	0.827411	0.946883
ERX1831867	CTCF	Bone	C2H2 ZF	U2OS	SRX4221460	CTCF	Neural	C2H2 ZF	SK-N-SH	ERX1831867SRX4221460	0.866329	0.955436
ERX1831867	CTCF	Bone	C2H2 ZF	U2OS	SRX4221464	CTCF	Kidney	C2H2 ZF	293	ERX1831867SRX4221464	0.902969	0.965846
ERX1831867	CTCF	Bone	C2H2 ZF	U2OS	SRX4284004	CTCF	Blood	C2H2 ZF	B cells	ERX1831867SRX4284004	0.829339	0.950432
ERX1831867	CTCF	Bone	C2H2 ZF	U2OS	SRX4284007	CTCF	Blood	C2H2 ZF	B cells	ERX1831867SRX4284007	0.822932	0.949019
ERX1831867	CTCF	Bone	C2H2 ZF	U2OS	SRX4284008	CTCF	Blood	C2H2 ZF	B cells	ERX1831867SRX4284008	0.809593	0.94535
ERX1831867	CTCF	Bone	C2H2 ZF	U2OS	SRX4284011	CTCF	Blood	C2H2 ZF	B cells	ERX1831867SRX4284011	0.830904	0.953503
ERX1831867	CTCF	Bone	C2H2 ZF	U2OS	SRX4288473	CTCF	Blood	C2H2 ZF	Lymphoblastoid cell line	ERX1831867SRX4288473	0.502143	0.841827
ERX1831867	CTCF	Bone	C2H2 ZF	U2OS	SRX4288474	CTCF	Blood	C2H2 ZF	Lymphoblastoid cell line	ERX1831867SRX4288474	0.544792	0.842047
ERX1831867	CTCF	Bone	C2H2 ZF	U2OS	SRX4288475	CTCF	Blood	C2H2 ZF	Lymphoblastoid cell line	ERX1831867SRX4288475	0.546444	0.838496
ERX1831867	CTCF	Bone	C2H2 ZF	U2OS	SRX4288476	CTCF	Blood	C2H2 ZF	Lymphoblastoid cell line	ERX1831867SRX4288476	0.489855	0.85682
ERX1831867	CTCF	Bone	C2H2 ZF	U2OS	SRX4484978	CTCF	Blood	C2H2 ZF	SEM	ERX1831867SRX4484978	0.843818	0.953704
ERX1831867	CTCF	Bone	C2H2 ZF	U2OS	SRX4521396	CTCF	Blood	C2H2 ZF	Macrophages	ERX1831867SRX4521396	0.856729	0.949405
ERX1831867	CTCF	Bone	C2H2 ZF	U2OS	SRX4521398	CTCF	Blood	C2H2 ZF	Macrophages	ERX1831867SRX4521398	0.804206	0.930855
ERX1831867	CTCF	Bone	C2H2 ZF	U2OS	SRX4714474	CTCF	Breast	C2H2 ZF	T-47D	ERX1831867SRX4714474	0.872186	0.960794
ERX1831867	CTCF	Bone	C2H2 ZF	U2OS	SRX4714479	CTCF	Breast	C2H2 ZF	T-47D	ERX1831867SRX4714479	0.885258	0.971914
ERX1831867	CTCF	Bone	C2H2 ZF	U2OS	SRX476480	CTCF	Blood	C2H2 ZF	THP-1	ERX1831867SRX476480	0.853324	0.958482
ERX1831867	CTCF	Bone	C2H2 ZF	U2OS	SRX4890467	CTCF	Blood	C2H2 ZF	Kasumi-1	ERX1831867SRX4890467	0.856935	0.952355
ERX1831867	CTCF	Bone	C2H2 ZF	U2OS	SRX4958394	CTCF	Kidney	C2H2 ZF	293	ERX1831867SRX4958394	0.899421	0.974039
ERX1831867	CTCF	Bone	C2H2 ZF	U2OS	SRX4958405	CTCF	Kidney	C2H2 ZF	293	ERX1831867SRX4958405	0.912635	0.975388
ERX1831867	CTCF	Bone	C2H2 ZF	U2OS	SRX5001394	CTCF	Bone	C2H2 ZF	HT-1080	ERX1831867SRX5001394	0.838989	0.965913
ERX1831867	CTCF	Bone	C2H2 ZF	U2OS	SRX5001396	CTCF	Bone	C2H2 ZF	HT-1080	ERX1831867SRX5001396	0.829603	0.964753
ERX1831867	CTCF	Bone	C2H2 ZF	U2OS	SRX5001397	CTCF	Bone	C2H2 ZF	HT-1080	ERX1831867SRX5001397	0.780683	0.935547
ERX1831867	CTCF	Bone	C2H2 ZF	U2OS	SRX5126613	CTCF	Epidermis	C2H2 ZF	Dombi23	ERX1831867SRX5126613	0.414599	0.76007
ERX1831867	CTCF	Bone	C2H2 ZF	U2OS	SRX5290913	CTCF	Lung	C2H2 ZF	IMR-90	ERX1831867SRX5290913	0.634377	0.945486
ERX1831867	CTCF	Bone	C2H2 ZF	U2OS	SRX5290914	CTCF	Lung	C2H2 ZF	IMR-90	ERX1831867SRX5290914	0.547376	0.931037
ERX1831867	CTCF	Bone	C2H2 ZF	U2OS	SRX5333219	CTCF	Blood	C2H2 ZF	697	ERX1831867SRX5333219	0.884726	0.983469
ERX1831867	CTCF	Bone	C2H2 ZF	U2OS	SRX5391686	CTCF	Blood	C2H2 ZF	Neutrophils	ERX1831867SRX5391686	0.838142	0.920554
ERX1831867	CTCF	Bone	C2H2 ZF	U2OS	SRX5522009	CTCF	Blood	C2H2 ZF	HUDEP-2	ERX1831867SRX5522009	0.840116	0.952546
ERX1965642	HOXB13	Prostate	Homeodomain	LHSAR	ERX1965643	HOXB13	Prostate	Homeodomain	LHSAR	ERX1965642ERX1965643	0.967552	0.99932
ERX1965642	HOXB13	Prostate	Homeodomain	LHSAR	ERX2443830	HOXB13	Kidney	Homeodomain	293	ERX1965642ERX2443830	0.0496988	0.43042
ERX1965642	HOXB13	Prostate	Homeodomain	LHSAR	ERX2443831	HOXB13	Kidney	Homeodomain	293	ERX1965642ERX2443831	0.101515	0.605251
ERX1965642	HOXB13	Prostate	Homeodomain	LHSAR	SRX1067065	HOXB13	Prostate	Homeodomain	LNCAP	ERX1965642SRX1067065	0.417772	0.657129
ERX1965642	HOXB13	Prostate	Homeodomain	LHSAR	SRX2545053	HOXB13	Prostate	Homeodomain	LNCAP	ERX1965642SRX2545053	0.496503	0.771067
ERX1965642	HOXB13	Prostate	Homeodomain	LHSAR	SRX2545054	HOXB13	Prostate	Homeodomain	LNCAP	ERX1965642SRX2545054	0.489569	0.758947
ERX1965642	HOXB13	Prostate	Homeodomain	LHSAR	SRX2545055	HOXB13	Prostate	Homeodomain	LNCAP	ERX1965642SRX2545055	0.431884	0.790134
ERX1965642	HOXB13	Prostate	Homeodomain	LHSAR	SRX2545056	HOXB13	Prostate	Homeodomain	LNCAP	ERX1965642SRX2545056	0.354046	0.726566
ERX1965642	HOXB13	Prostate	Homeodomain	LHSAR	SRX2545057	HOXB13	Prostate	Homeodomain	LNCAP	ERX1965642SRX2545057	0.453237	0.797538
ERX1965642	HOXB13	Prostate	Homeodomain	LHSAR	SRX2642354	HOXB13	Prostate	Homeodomain	22Rv1	ERX1965642SRX2642354	0.116348	0.392843
ERX1965642	HOXB13	Prostate	Homeodomain	LHSAR	SRX2642370	HOXB13	Prostate	Homeodomain	VCaP	ERX1965642SRX2642370	0.321315	0.469606
ERX1965642	HOXB13	Prostate	Homeodomain	LHSAR	SRX2642371	HOXB13	Prostate	Homeodomain	VCaP	ERX1965642SRX2642371	0.333333	0.499863
ERX1965642	HOXB13	Prostate	Homeodomain	LHSAR	SRX2642372	HOXB13	Prostate	Homeodomain	VCaP	ERX1965642SRX2642372	0.361991	0.505868
ERX1965642	HOXB13	Prostate	Homeodomain	LHSAR	SRX2642373	HOXB13	Prostate	Homeodomain	VCaP	ERX1965642SRX2642373	0.337909	0.474522
ERX1965642	HOXB13	Prostate	Homeodomain	LHSAR	SRX2642374	HOXB13	Prostate	Homeodomain	VCaP	ERX1965642SRX2642374	0.321701	0.465618
ERX1965642	HOXB13	Prostate	Homeodomain	LHSAR	SRX2642375	HOXB13	Prostate	Homeodomain	VCaP	ERX1965642SRX2642375	0.291028	0.422041
ERX1965642	HOXB13	Prostate	Homeodomain	LHSAR	SRX3366956	HOXB13	Prostate	Homeodomain	LNCAP	ERX1965642SRX3366956	0.38169	0.702114
ERX1965642	HOXB13	Prostate	Homeodomain	LHSAR	SRX3366958	HOXB13	Prostate	Homeodomain	LNCAP	ERX1965642SRX3366958	0.560284	0.832812
ERX1965643	HOXB13	Prostate	Homeodomain	LHSAR	ERX2443830	HOXB13	Kidney	Homeodomain	293	ERX1965643ERX2443830	0.0485294	0.426358
ERX1965643	HOXB13	Prostate	Homeodomain	LHSAR	ERX2443831	HOXB13	Kidney	Homeodomain	293	ERX1965643ERX2443831	0.0991124	0.601258
ERX1965643	HOXB13	Prostate	Homeodomain	LHSAR	SRX1067065	HOXB13	Prostate	Homeodomain	LNCAP	ERX1965643SRX1067065	0.416449	0.654644
ERX1965643	HOXB13	Prostate	Homeodomain	LHSAR	SRX2545053	HOXB13	Prostate	Homeodomain	LNCAP	ERX1965643SRX2545053	0.489712	0.770545
ERX1965643	HOXB13	Prostate	Homeodomain	LHSAR	SRX2545054	HOXB13	Prostate	Homeodomain	LNCAP	ERX1965643SRX2545054	0.478912	0.758521
ERX1965643	HOXB13	Prostate	Homeodomain	LHSAR	SRX2545055	HOXB13	Prostate	Homeodomain	LNCAP	ERX1965643SRX2545055	0.426136	0.789909
ERX1965643	HOXB13	Prostate	Homeodomain	LHSAR	SRX2545056	HOXB13	Prostate	Homeodomain	LNCAP	ERX1965643SRX2545056	0.349858	0.725531
ERX1965643	HOXB13	Prostate	Homeodomain	LHSAR	SRX2545057	HOXB13	Prostate	Homeodomain	LNCAP	ERX1965643SRX2545057	0.44507	0.79744
ERX1965643	HOXB13	Prostate	Homeodomain	LHSAR	SRX2642354	HOXB13	Prostate	Homeodomain	22Rv1	ERX1965643SRX2642354	0.115274	0.390077
ERX1965643	HOXB13	Prostate	Homeodomain	LHSAR	SRX2642370	HOXB13	Prostate	Homeodomain	VCaP	ERX1965643SRX2642370	0.321466	0.465819
ERX1965643	HOXB13	Prostate	Homeodomain	LHSAR	SRX2642371	HOXB13	Prostate	Homeodomain	VCaP	ERX1965643SRX2642371	0.334802	0.496306
ERX1965643	HOXB13	Prostate	Homeodomain	LHSAR	SRX2642372	HOXB13	Prostate	Homeodomain	VCaP	ERX1965643SRX2642372	0.360089	0.502471
ERX1965643	HOXB13	Prostate	Homeodomain	LHSAR	SRX2642373	HOXB13	Prostate	Homeodomain	VCaP	ERX1965643SRX2642373	0.34205	0.471116
ERX1965643	HOXB13	Prostate	Homeodomain	LHSAR	SRX2642374	HOXB13	Prostate	Homeodomain	VCaP	ERX1965643SRX2642374	0.324703	0.462207
ERX1965643	HOXB13	Prostate	Homeodomain	LHSAR	SRX2642375	HOXB13	Prostate	Homeodomain	VCaP	ERX1965643SRX2642375	0.288793	0.417973
ERX1965643	HOXB13	Prostate	Homeodomain	LHSAR	SRX3366956	HOXB13	Prostate	Homeodomain	LNCAP	ERX1965643SRX3366956	0.377072	0.699517
ERX1965643	HOXB13	Prostate	Homeodomain	LHSAR	SRX3366958	HOXB13	Prostate	Homeodomain	LNCAP	ERX1965643SRX3366958	0.552156	0.832146
ERX2049942	AR	Prostate	Nuclear receptor	LNCAP	SRX059703	AR	Prostate	Nuclear receptor	VCaP	ERX2049942SRX059703	0.153061	0.460891
ERX2049942	AR	Prostate	Nuclear receptor	LNCAP	SRX059704	AR	Prostate	Nuclear receptor	VCaP	ERX2049942SRX059704	0.3138	0.534651
ERX2049942	AR	Prostate	Nuclear receptor	LNCAP	SRX059705	AR	Prostate	Nuclear receptor	VCaP	ERX2049942SRX059705	0.349057	0.558381
ERX2049942	AR	Prostate	Nuclear receptor	LNCAP	SRX083216	AR	Prostate	Nuclear receptor	LNCAP	ERX2049942SRX083216	0.366492	0.64033
ERX2049942	AR	Prostate	Nuclear receptor	LNCAP	SRX083217	AR	Prostate	Nuclear receptor	LNCAP	ERX2049942SRX083217	0.330579	0.623706
ERX2049942	AR	Prostate	Nuclear receptor	LNCAP	SRX083218	AR	Prostate	Nuclear receptor	LNCAP	ERX2049942SRX083218	0.38376	0.485439
ERX2049942	AR	Prostate	Nuclear receptor	LNCAP	SRX083219	AR	Prostate	Nuclear receptor	LNCAP	ERX2049942SRX083219	0.377401	0.473437
ERX2049942	AR	Prostate	Nuclear receptor	LNCAP	SRX101130	AR	Prostate	Nuclear receptor	VCaP	ERX2049942SRX101130	0.302409	0.525213
ERX2049942	AR	Prostate	Nuclear receptor	LNCAP	SRX101131	AR	Prostate	Nuclear receptor	VCaP	ERX2049942SRX101131	0.267708	0.493743
ERX2049942	AR	Prostate	Nuclear receptor	LNCAP	SRX101132	AR	Prostate	Nuclear receptor	VCaP	ERX2049942SRX101132	0.307484	0.532321
ERX2049942	AR	Prostate	Nuclear receptor	LNCAP	SRX101133	AR	Prostate	Nuclear receptor	VCaP	ERX2049942SRX101133	0.277618	0.506801
ERX2049942	AR	Prostate	Nuclear receptor	LNCAP	SRX101134	AR	Prostate	Nuclear receptor	VCaP	ERX2049942SRX101134	0.261653	0.492531
ERX2049942	AR	Prostate	Nuclear receptor	LNCAP	SRX101135	AR	Prostate	Nuclear receptor	VCaP	ERX2049942SRX101135	0.288719	0.517691
ERX2049942	AR	Prostate	Nuclear receptor	LNCAP	SRX101136	AR	Prostate	Nuclear receptor	VCaP	ERX2049942SRX101136	0.268268	0.492435
ERX2049942	AR	Prostate	Nuclear receptor	LNCAP	SRX101137	AR	Prostate	Nuclear receptor	VCaP	ERX2049942SRX101137	0.297376	0.521074
ERX2049942	AR	Prostate	Nuclear receptor	LNCAP	SRX1033275	AR	Prostate	Nuclear receptor	LNCAP	ERX2049942SRX1033275	0.524252	0.719223
ERX2049942	AR	Prostate	Nuclear receptor	LNCAP	SRX1033278	AR	Prostate	Nuclear receptor	LNCAP	ERX2049942SRX1033278	0.445689	0.664013
ERX2049942	AR	Prostate	Nuclear receptor	LNCAP	SRX1067066	AR	Prostate	Nuclear receptor	LHSAR	ERX2049942SRX1067066	0.300792	0.441385
ERX2049942	AR	Prostate	Nuclear receptor	LNCAP	SRX1067067	AR	Prostate	Nuclear receptor	LHSAR	ERX2049942SRX1067067	0.279339	0.246334
ERX2049942	AR	Prostate	Nuclear receptor	LNCAP	SRX1067068	AR	Prostate	Nuclear receptor	LHSAR	ERX2049942SRX1067068	0.209261	0.348506
ERX2049942	AR	Prostate	Nuclear receptor	LNCAP	SRX1067069	AR	Prostate	Nuclear receptor	LHSAR	ERX2049942SRX1067069	0.181491	0.286368
ERX2049942	AR	Prostate	Nuclear receptor	LNCAP	SRX1067071	AR	Prostate	Nuclear receptor	LHSAR	ERX2049942SRX1067071	0.412303	0.382667
ERX2049942	AR	Prostate	Nuclear receptor	LNCAP	SRX1070160	AR	Breast	Nuclear receptor	MDA-MB-453	ERX2049942SRX1070160	0.360092	0.584349
ERX2049942	AR	Prostate	Nuclear receptor	LNCAP	SRX1070161	AR	Breast	Nuclear receptor	MDA-MB-453	ERX2049942SRX1070161	0.409091	0.603229
ERX2049942	AR	Prostate	Nuclear receptor	LNCAP	SRX1070162	AR	Breast	Nuclear receptor	MDA-MB-453	ERX2049942SRX1070162	0.380522	0.583596
ERX2049942	AR	Prostate	Nuclear receptor	LNCAP	SRX1132445	AR	Prostate	Nuclear receptor	C4-2	ERX2049942SRX1132445	0.247453	0.605348
ERX2049942	AR	Prostate	Nuclear receptor	LNCAP	SRX1132448	AR	Prostate	Nuclear receptor	C4-2	ERX2049942SRX1132448	0.274929	0.615043
ERX2049942	AR	Prostate	Nuclear receptor	LNCAP	SRX1183808	AR	Prostate	Nuclear receptor	C4-2	ERX2049942SRX1183808	0.235374	0.561846
ERX2049942	AR	Prostate	Nuclear receptor	LNCAP	SRX1183813	AR	Prostate	Nuclear receptor	C4-2	ERX2049942SRX1183813	0	-0.0129394
ERX2049942	AR	Prostate	Nuclear receptor	LNCAP	SRX1334493	AR	Prostate	Nuclear receptor	LNCAP	ERX2049942SRX1334493	0.34316	0.590471
ERX2049942	AR	Prostate	Nuclear receptor	LNCAP	SRX1339016	AR	Breast	Nuclear receptor	MDA-MB-453	ERX2049942SRX1339016	0.00151057	7.29817e-05
ERX2049942	AR	Prostate	Nuclear receptor	LNCAP	SRX1339018	AR	Breast	Nuclear receptor	MDA-MB-453	ERX2049942SRX1339018	0.323757	0.552459
ERX2049942	AR	Prostate	Nuclear receptor	LNCAP	SRX1339019	AR	Breast	Nuclear receptor	MDA-MB-453	ERX2049942SRX1339019	0.239612	0.517051
ERX2049942	AR	Prostate	Nuclear receptor	LNCAP	SRX1569767	AR	Prostate	Nuclear receptor	VCaP	ERX2049942SRX1569767	0.350731	0.575629
ERX2049942	AR	Prostate	Nuclear receptor	LNCAP	SRX1569781	AR	Prostate	Nuclear receptor	LNCAP	ERX2049942SRX1569781	0.237662	0.533994
ERX2049942	AR	Prostate	Nuclear receptor	LNCAP	SRX1629235	AR	Prostate	Nuclear receptor	VCaP	ERX2049942SRX1629235	0.320323	0.569558
ERX2049942	AR	Prostate	Nuclear receptor	LNCAP	SRX1629239	AR	Prostate	Nuclear receptor	VCaP	ERX2049942SRX1629239	0.376652	0.515698
ERX2049942	AR	Prostate	Nuclear receptor	LNCAP	SRX1629240	AR	Prostate	Nuclear receptor	VCaP	ERX2049942SRX1629240	0.285322	0.474947
ERX2049942	AR	Prostate	Nuclear receptor	LNCAP	SRX1629245	AR	Prostate	Nuclear receptor	VCaP	ERX2049942SRX1629245	0.359091	0.484468
ERX2049942	AR	Prostate	Nuclear receptor	LNCAP	SRX1629249	AR	Prostate	Nuclear receptor	VCaP	ERX2049942SRX1629249	0.158754	0.499833
ERX2049942	AR	Prostate	Nuclear receptor	LNCAP	SRX1640090	AR	Prostate	Nuclear receptor	LNCAP	ERX2049942SRX1640090	0.361528	0.648217
ERX2049942	AR	Prostate	Nuclear receptor	LNCAP	SRX1640091	AR	Prostate	Nuclear receptor	LNCAP	ERX2049942SRX1640091	0.341772	0.643943
ERX2049942	AR	Prostate	Nuclear receptor	LNCAP	SRX1702479	AR	Prostate	Nuclear receptor	LNCAP	ERX2049942SRX1702479	0	-0.0129394
ERX2049942	AR	Prostate	Nuclear receptor	LNCAP	SRX173191	AR	Prostate	Nuclear receptor	LNCAP	ERX2049942SRX173191	0.156156	0.538762
ERX2049942	AR	Prostate	Nuclear receptor	LNCAP	SRX173201	AR	Prostate	Nuclear receptor	VCaP	ERX2049942SRX173201	0.414822	0.58057
ERX2049942	AR	Prostate	Nuclear receptor	LNCAP	SRX176053	AR	Prostate	Nuclear receptor	C4-2	ERX2049942SRX176053	0.394191	0.635133
ERX2049942	AR	Prostate	Nuclear receptor	LNCAP	SRX176056	AR	Prostate	Nuclear receptor	LNCAP	ERX2049942SRX176056	0.203264	0.582657
ERX2049942	AR	Prostate	Nuclear receptor	LNCAP	SRX176058	AR	Prostate	Nuclear receptor	22Rv1	ERX2049942SRX176058	0.00151286	0.0134898
ERX2049942	AR	Prostate	Nuclear receptor	LNCAP	SRX1818073	AR	Prostate	Nuclear receptor	LNCAP	ERX2049942SRX1818073	0.3814	0.639964
ERX2049942	AR	Prostate	Nuclear receptor	LNCAP	SRX1818074	AR	Prostate	Nuclear receptor	LNCAP	ERX2049942SRX1818074	0	0
ERX2049942	AR	Prostate	Nuclear receptor	LNCAP	SRX1818076	AR	Prostate	Nuclear receptor	LNCAP	ERX2049942SRX1818076	0.328054	0.599747
ERX2049942	AR	Prostate	Nuclear receptor	LNCAP	SRX1818077	AR	Prostate	Nuclear receptor	LNCAP	ERX2049942SRX1818077	0.350569	0.618431
ERX2049942	AR	Prostate	Nuclear receptor	LNCAP	SRX1885173	AR	Prostate	Nuclear receptor	LNCAP	ERX2049942SRX1885173	0.292191	0.567097
ERX2049942	AR	Prostate	Nuclear receptor	LNCAP	SRX1885174	AR	Prostate	Nuclear receptor	LNCAP	ERX2049942SRX1885174	0.27044	0.543854
ERX2049942	AR	Prostate	Nuclear receptor	LNCAP	SRX1885175	AR	Prostate	Nuclear receptor	LNCAP	ERX2049942SRX1885175	0.285185	0.55723
ERX2049942	AR	Prostate	Nuclear receptor	LNCAP	SRX1885176	AR	Prostate	Nuclear receptor	LNCAP	ERX2049942SRX1885176	0.277228	0.556743
ERX2049942	AR	Prostate	Nuclear receptor	LNCAP	SRX1885177	AR	Prostate	Nuclear receptor	LNCAP	ERX2049942SRX1885177	0.00302572	0.0684856
ERX2049942	AR	Prostate	Nuclear receptor	LNCAP	SRX1885178	AR	Prostate	Nuclear receptor	LNCAP	ERX2049942SRX1885178	0	0
ERX2049942	AR	Prostate	Nuclear receptor	LNCAP	SRX1950172	AR	Prostate	Nuclear receptor	VCaP	ERX2049942SRX1950172	0.389474	0.537549
ERX2049942	AR	Prostate	Nuclear receptor	LNCAP	SRX2017926	AR	Prostate	Nuclear receptor	LNCAP	ERX2049942SRX2017926	0.373874	0.614779
ERX2049942	AR	Prostate	Nuclear receptor	LNCAP	SRX2017927	AR	Prostate	Nuclear receptor	LNCAP	ERX2049942SRX2017927	0.32795	0.596603
ERX2049942	AR	Prostate	Nuclear receptor	LNCAP	SRX2017937	AR	Prostate	Nuclear receptor	22Rv1	ERX2049942SRX2017937	0.160229	0.220512
ERX2049942	AR	Prostate	Nuclear receptor	LNCAP	SRX2140289	AR	Prostate	Nuclear receptor	LNCAP	ERX2049942SRX2140289	0	0
ERX2049942	AR	Prostate	Nuclear receptor	LNCAP	SRX2140294	AR	Pluripotent stem cell	Nuclear receptor	hESC derived neural cells	ERX2049942SRX2140294	0	0
ERX2049942	AR	Prostate	Nuclear receptor	LNCAP	SRX2140297	AR	Pluripotent stem cell	Nuclear receptor	hESC derived neural cells	ERX2049942SRX2140297	0	0
ERX2049942	AR	Prostate	Nuclear receptor	LNCAP	SRX220001	AR	Prostate	Nuclear receptor	LNCAP	ERX2049942SRX220001	0.350598	0.6419
ERX2049942	AR	Prostate	Nuclear receptor	LNCAP	SRX220086	AR	Prostate	Nuclear receptor	Prostate cancer	ERX2049942SRX220086	0	0
ERX2049942	AR	Prostate	Nuclear receptor	LNCAP	SRX220087	AR	Prostate	Nuclear receptor	Prostate cancer	ERX2049942SRX220087	0.065967	0.360987
ERX2049942	AR	Prostate	Nuclear receptor	LNCAP	SRX220089	AR	Prostate	Nuclear receptor	Prostate cancer	ERX2049942SRX220089	0.0736377	0.285774
ERX2049942	AR	Prostate	Nuclear receptor	LNCAP	SRX220094	AR	Prostate	Nuclear receptor	Prostate cancer	ERX2049942SRX220094	0.00151286	0.0429908
ERX2049942	AR	Prostate	Nuclear receptor	LNCAP	SRX2353653	AR	Prostate	Nuclear receptor	LNCAP	ERX2049942SRX2353653	0.0611028	0.352932
ERX2049942	AR	Prostate	Nuclear receptor	LNCAP	SRX2420131	AR	Prostate	Nuclear receptor	LNCAP	ERX2049942SRX2420131	0.0256798	0.326128
ERX2049942	AR	Prostate	Nuclear receptor	LNCAP	SRX2420135	AR	Prostate	Nuclear receptor	LNCAP	ERX2049942SRX2420135	0.00589102	-0.0224961
ERX2049942	AR	Prostate	Nuclear receptor	LNCAP	SRX2541243	AR	Prostate	Nuclear receptor	VCaP	ERX2049942SRX2541243	0.283837	0.555797
ERX2049942	AR	Prostate	Nuclear receptor	LNCAP	SRX2541246	AR	Prostate	Nuclear receptor	Prostate cancer cells	ERX2049942SRX2541246	0.474976	0.652693
ERX2049942	AR	Prostate	Nuclear receptor	LNCAP	SRX2545037	AR	Prostate	Nuclear receptor	LNCAP	ERX2049942SRX2545037	0.00151286	0.050361
ERX2049942	AR	Prostate	Nuclear receptor	LNCAP	SRX2545038	AR	Prostate	Nuclear receptor	LNCAP	ERX2049942SRX2545038	0.468434	0.706378
ERX2049942	AR	Prostate	Nuclear receptor	LNCAP	SRX2545039	AR	Prostate	Nuclear receptor	LNCAP	ERX2049942SRX2545039	0.208575	0.438305
ERX2049942	AR	Prostate	Nuclear receptor	LNCAP	SRX2633442	AR	Prostate	Nuclear receptor	R1-AD1	ERX2049942SRX2633442	0.278174	0.538041
ERX2049942	AR	Prostate	Nuclear receptor	LNCAP	SRX3032991	AR	Prostate	Nuclear receptor	LNCAP	ERX2049942SRX3032991	0.174211	0.472949
ERX2049942	AR	Prostate	Nuclear receptor	LNCAP	SRX3032993	AR	Prostate	Nuclear receptor	LNCAP	ERX2049942SRX3032993	0.27105	0.527575
ERX2049942	AR	Prostate	Nuclear receptor	LNCAP	SRX306506	AR	Prostate	Nuclear receptor	DU 145	ERX2049942SRX306506	0.492337	0.491694
ERX2049942	AR	Prostate	Nuclear receptor	LNCAP	SRX306507	AR	Prostate	Nuclear receptor	DU 145	ERX2049942SRX306507	0.557823	0.616467
ERX2049942	AR	Prostate	Nuclear receptor	LNCAP	SRX306508	AR	Prostate	Nuclear receptor	DU 145	ERX2049942SRX306508	0.147059	0.350376
ERX2049942	AR	Prostate	Nuclear receptor	LNCAP	SRX3068919	AR	Prostate	Nuclear receptor	22Rv1	ERX2049942SRX3068919	0.343434	0.569603
ERX2049942	AR	Prostate	Nuclear receptor	LNCAP	SRX3068923	AR	Prostate	Nuclear receptor	22Rv1	ERX2049942SRX3068923	0.110613	0.463505
ERX2049942	AR	Prostate	Nuclear receptor	LNCAP	SRX3229167	AR	Breast	Nuclear receptor	Breast cancer	ERX2049942SRX3229167	0.1622	0.325543
ERX2049942	AR	Prostate	Nuclear receptor	LNCAP	SRX3229169	AR	Breast	Nuclear receptor	Breast cancer	ERX2049942SRX3229169	0	-0.0287281
ERX2049942	AR	Prostate	Nuclear receptor	LNCAP	SRX3229171	AR	Breast	Nuclear receptor	Breast cancer	ERX2049942SRX3229171	0.0919881	0.311821
ERX2049942	AR	Prostate	Nuclear receptor	LNCAP	SRX3229174	AR	Breast	Nuclear receptor	Breast cancer	ERX2049942SRX3229174	0.231944	0.518745
ERX2049942	AR	Prostate	Nuclear receptor	LNCAP	SRX3366971	AR	Prostate	Nuclear receptor	LNCAP	ERX2049942SRX3366971	0.0753012	0.388968
ERX2049942	AR	Prostate	Nuclear receptor	LNCAP	SRX3366974	AR	Prostate	Nuclear receptor	LNCAP	ERX2049942SRX3366974	0.170588	0.478096
ERX2049942	AR	Prostate	Nuclear receptor	LNCAP	SRX3366996	AR	Prostate	Nuclear receptor	LNCAP	ERX2049942SRX3366996	0.306352	0.565876
ERX2049942	AR	Prostate	Nuclear receptor	LNCAP	SRX3367000	AR	Prostate	Nuclear receptor	LNCAP	ERX2049942SRX3367000	0.228245	0.522242
ERX2049942	AR	Prostate	Nuclear receptor	LNCAP	SRX3367004	AR	Prostate	Nuclear receptor	LNCAP	ERX2049942SRX3367004	0.310127	0.564643
ERX2049942	AR	Prostate	Nuclear receptor	LNCAP	SRX3474301	AR	Prostate	Nuclear receptor	LNCAP	ERX2049942SRX3474301	0.0363086	0.41816
ERX2049942	AR	Prostate	Nuclear receptor	LNCAP	SRX357293	AR	Prostate	Nuclear receptor	LNCAP	ERX2049942SRX357293	0.19496	0.478823
ERX2049942	AR	Prostate	Nuclear receptor	LNCAP	SRX357296	AR	Prostate	Nuclear receptor	LNCAP	ERX2049942SRX357296	0.230496	0.470911
ERX2049942	AR	Prostate	Nuclear receptor	LNCAP	SRX4062879	AR	Prostate	Nuclear receptor	LNCAP	ERX2049942SRX4062879	0.0514372	0.387659
ERX2049942	AR	Prostate	Nuclear receptor	LNCAP	SRX4062880	AR	Prostate	Nuclear receptor	LNCAP	ERX2049942SRX4062880	0.060423	0.466564
ERX2049942	AR	Prostate	Nuclear receptor	LNCAP	SRX4115983	AR	Prostate	Nuclear receptor	LNCAP	ERX2049942SRX4115983	0.29368	0.572757
ERX2049942	AR	Prostate	Nuclear receptor	LNCAP	SRX4115984	AR	Prostate	Nuclear receptor	LNCAP	ERX2049942SRX4115984	0.33089	0.602355
ERX2049942	AR	Prostate	Nuclear receptor	LNCAP	SRX4116000	AR	Prostate	Nuclear receptor	Prostate cancer cells	ERX2049942SRX4116000	0	0
ERX2049942	AR	Prostate	Nuclear receptor	LNCAP	SRX4116007	AR	Prostate	Nuclear receptor	Prostate cancer cells	ERX2049942SRX4116007	0.457531	0.658498
ERX2049942	AR	Prostate	Nuclear receptor	LNCAP	SRX4116012	AR	Prostate	Nuclear receptor	Prostate cancer cells	ERX2049942SRX4116012	0	0
ERX2049942	AR	Prostate	Nuclear receptor	LNCAP	SRX4287638	AR	Epidermis	Nuclear receptor	A-375	ERX2049942SRX4287638	0.173077	0.335947
ERX2049942	AR	Prostate	Nuclear receptor	LNCAP	SRX4287639	AR	Epidermis	Nuclear receptor	A-375	ERX2049942SRX4287639	0.246377	0.376516
ERX2049942	AR	Prostate	Nuclear receptor	LNCAP	SRX433202	AR	Prostate	Nuclear receptor	PC-3	ERX2049942SRX433202	0.375116	0.39351
ERX2049942	AR	Prostate	Nuclear receptor	LNCAP	SRX4411663	AR	Prostate	Nuclear receptor	LNCAP	ERX2049942SRX4411663	0.0165913	0.204028
ERX2049942	AR	Prostate	Nuclear receptor	LNCAP	SRX4411674	AR	Prostate	Nuclear receptor	LNCAP	ERX2049942SRX4411674	0.375128	0.62076
ERX2049942	AR	Prostate	Nuclear receptor	LNCAP	SRX471208	AR	Prostate	Nuclear receptor	LNCAP	ERX2049942SRX471208	0.286122	0.542752
ERX2049942	AR	Prostate	Nuclear receptor	LNCAP	SRX471849	AR	Prostate	Nuclear receptor	VCaP	ERX2049942SRX471849	0.38352	0.589132
ERX2049942	AR	Prostate	Nuclear receptor	LNCAP	SRX4783030	AR	Prostate	Nuclear receptor	Prostate cancer cells	ERX2049942SRX4783030	0.195936	0.544172
ERX2049942	AR	Prostate	Nuclear receptor	LNCAP	SRX4783031	AR	Prostate	Nuclear receptor	Prostate cancer cells	ERX2049942SRX4783031	0.182997	0.516345
ERX2049942	AR	Prostate	Nuclear receptor	LNCAP	SRX4783033	AR	Prostate	Nuclear receptor	Prostate cancer cells	ERX2049942SRX4783033	0.12908	0.449625
ERX2049942	AR	Prostate	Nuclear receptor	LNCAP	SRX4783034	AR	Prostate	Nuclear receptor	Prostate cancer cells	ERX2049942SRX4783034	0.00151286	0.0891819
ERX2049942	AR	Prostate	Nuclear receptor	LNCAP	SRX4783035	AR	Prostate	Nuclear receptor	Prostate cancer cells	ERX2049942SRX4783035	0.3	0.560775
ERX2049942	AR	Prostate	Nuclear receptor	LNCAP	SRX4783036	AR	Prostate	Nuclear receptor	Prostate cancer cells	ERX2049942SRX4783036	0.270916	0.561119
ERX2049942	AR	Prostate	Nuclear receptor	LNCAP	SRX4783037	AR	Prostate	Nuclear receptor	Prostate cancer cells	ERX2049942SRX4783037	0.0661654	0.35851
ERX2049942	AR	Prostate	Nuclear receptor	LNCAP	SRX4783038	AR	Prostate	Nuclear receptor	Prostate cancer cells	ERX2049942SRX4783038	0.0542986	0.340791
ERX2049942	AR	Prostate	Nuclear receptor	LNCAP	SRX4783042	AR	Prostate	Nuclear receptor	Prostate cancer cells	ERX2049942SRX4783042	0.0421687	0.336272
ERX2049942	AR	Prostate	Nuclear receptor	LNCAP	SRX4783043	AR	Prostate	Nuclear receptor	Prostate cancer cells	ERX2049942SRX4783043	0.219061	0.542854
ERX2049942	AR	Prostate	Nuclear receptor	LNCAP	SRX4783044	AR	Prostate	Nuclear receptor	Prostate cancer cells	ERX2049942SRX4783044	0	0
ERX2049942	AR	Prostate	Nuclear receptor	LNCAP	SRX4783045	AR	Prostate	Nuclear receptor	Prostate cancer cells	ERX2049942SRX4783045	0.22549	0.541884
ERX2049942	AR	Prostate	Nuclear receptor	LNCAP	SRX4783048	AR	Prostate	Nuclear receptor	Prostate cancer cells	ERX2049942SRX4783048	0.330056	0.649757
ERX2049942	AR	Prostate	Nuclear receptor	LNCAP	SRX4783055	AR	Prostate	Nuclear receptor	Prostate cancer cells	ERX2049942SRX4783055	0.0180995	0.172548
ERX2049942	AR	Prostate	Nuclear receptor	LNCAP	SRX4783056	AR	Prostate	Nuclear receptor	Prostate cancer cells	ERX2049942SRX4783056	0.0661654	0.390924
ERX2049942	AR	Prostate	Nuclear receptor	LNCAP	SRX4783059	AR	Prostate	Nuclear receptor	Prostate cancer cells	ERX2049942SRX4783059	0	0
ERX2049942	AR	Prostate	Nuclear receptor	LNCAP	SRX4783069	AR	Prostate	Nuclear receptor	Prostate cancer cells	ERX2049942SRX4783069	0.109792	0.408869
ERX2049942	AR	Prostate	Nuclear receptor	LNCAP	SRX4783072	AR	Prostate	Nuclear receptor	Prostate cancer cells	ERX2049942SRX4783072	0.222222	0.522969
ERX2049942	AR	Prostate	Nuclear receptor	LNCAP	SRX4783079	AR	Prostate	Nuclear receptor	Prostate cancer cells	ERX2049942SRX4783079	0.270166	0.542107
ERX2049942	AR	Prostate	Nuclear receptor	LNCAP	SRX4783084	AR	Prostate	Nuclear receptor	Prostate cancer cells	ERX2049942SRX4783084	0	0
ERX2049942	AR	Prostate	Nuclear receptor	LNCAP	SRX4783093	AR	Prostate	Nuclear receptor	Prostate cancer cells	ERX2049942SRX4783093	0.00302572	0.0996288
ERX2049942	AR	Prostate	Nuclear receptor	LNCAP	SRX4783094	AR	Prostate	Nuclear receptor	Prostate cancer cells	ERX2049942SRX4783094	0.0406627	0.3021
ERX2049942	AR	Prostate	Nuclear receptor	LNCAP	SRX4783100	AR	Prostate	Nuclear receptor	Prostate cancer cells	ERX2049942SRX4783100	0.217731	0.508963
ERX2049942	AR	Prostate	Nuclear receptor	LNCAP	SRX4783101	AR	Prostate	Nuclear receptor	Prostate cancer cells	ERX2049942SRX4783101	0.0015083	0.00620824
ERX2049942	AR	Prostate	Nuclear receptor	LNCAP	SRX4783103	AR	Prostate	Nuclear receptor	Prostate cancer cells	ERX2049942SRX4783103	0.00605144	0.0958011
ERX2049942	AR	Prostate	Nuclear receptor	LNCAP	SRX4783108	AR	Prostate	Nuclear receptor	Prostate cancer cells	ERX2049942SRX4783108	0.0256798	0.349947
ERX2049942	AR	Prostate	Nuclear receptor	LNCAP	SRX4824359	AR	Prostate	Nuclear receptor	22Rv1	ERX2049942SRX4824359	0.156018	0.53919
ERX2049942	AR	Prostate	Nuclear receptor	LNCAP	SRX4824363	AR	Prostate	Nuclear receptor	22Rv1	ERX2049942SRX4824363	0.43268	0.698543
ERX2049942	AR	Prostate	Nuclear receptor	LNCAP	SRX497604	AR	Prostate	Nuclear receptor	VCaP	ERX2049942SRX497604	0.346359	0.524249
ERX2049942	AR	Prostate	Nuclear receptor	LNCAP	SRX502072	AR	Prostate	Nuclear receptor	Prostate cancer	ERX2049942SRX502072	0.292242	0.507951
ERX2049942	AR	Prostate	Nuclear receptor	LNCAP	SRX5124835	AR	Prostate	Nuclear receptor	22Rv1	ERX2049942SRX5124835	0.1263	0.481767
ERX2049942	AR	Prostate	Nuclear receptor	LNCAP	SRX5124838	AR	Prostate	Nuclear receptor	22Rv1	ERX2049942SRX5124838	0.161054	0.508843
ERX2049942	AR	Prostate	Nuclear receptor	LNCAP	SRX5124841	AR	Prostate	Nuclear receptor	22Rv1	ERX2049942SRX5124841	0.19021	0.508433
ERX2049942	AR	Prostate	Nuclear receptor	LNCAP	SRX5124844	AR	Prostate	Nuclear receptor	22Rv1	ERX2049942SRX5124844	0.108793	0.473015
ERX2049942	AR	Prostate	Nuclear receptor	LNCAP	SRX5124855	AR	Prostate	Nuclear receptor	22Rv1	ERX2049942SRX5124855	0.182841	0.504968
ERX2049942	AR	Prostate	Nuclear receptor	LNCAP	SRX5124857	AR	Prostate	Nuclear receptor	22Rv1	ERX2049942SRX5124857	0.0863095	0.326946
ERX2049942	AR	Prostate	Nuclear receptor	LNCAP	SRX5124859	AR	Prostate	Nuclear receptor	22Rv1	ERX2049942SRX5124859	0.157061	0.489301
ERX2049942	AR	Prostate	Nuclear receptor	LNCAP	SRX5124869	AR	Prostate	Nuclear receptor	22Rv1	ERX2049942SRX5124869	0.0363086	0.30986
ERX2049942	AR	Prostate	Nuclear receptor	LNCAP	SRX5286308	AR	Prostate	Nuclear receptor	LNCAP	ERX2049942SRX5286308	0.330604	0.582877
ERX2049942	AR	Prostate	Nuclear receptor	LNCAP	SRX5286310	AR	Prostate	Nuclear receptor	LNCAP	ERX2049942SRX5286310	0.255991	0.482333
ERX2049942	AR	Prostate	Nuclear receptor	LNCAP	SRX5493748	AR	Breast	Nuclear receptor	Breast cancer cells	ERX2049942SRX5493748	0.0542986	0.416426
ERX2049947	EP300	Prostate	No_annotation	LNCAP	SRX027490	EP300	Pluripotent stem cell	No_annotation	hESC derived neural cells	ERX2049947SRX027490	0.452688	0.613188
ERX2049947	EP300	Prostate	No_annotation	LNCAP	SRX059360	EP300	Pluripotent stem cell	No_annotation	hESC derived neural crests	ERX2049947SRX059360	0.456209	0.499037
ERX2049947	EP300	Prostate	No_annotation	LNCAP	SRX100432	EP300	Blood	No_annotation	GM12878	ERX2049947SRX100432	0.160689	0.0807499
ERX2049947	EP300	Prostate	No_annotation	LNCAP	SRX100540	EP300	Neural	No_annotation	SK-N-SH	ERX2049947SRX100540	0.353434	0.448782
ERX2049947	EP300	Prostate	No_annotation	LNCAP	SRX100544	EP300	Liver	No_annotation	Hep G2	ERX2049947SRX100544	0.354922	0.376475
ERX2049947	EP300	Prostate	No_annotation	LNCAP	SRX100587	EP300	Pluripotent stem cell	No_annotation	hESC H1	ERX2049947SRX100587	0.525316	0.774279
ERX2049947	EP300	Prostate	No_annotation	LNCAP	SRX1012609	EP300	Breast	No_annotation	T-47D	ERX2049947SRX1012609	0.135762	-0.0656139
ERX2049947	EP300	Prostate	No_annotation	LNCAP	SRX1012612	EP300	Breast	No_annotation	T-47D	ERX2049947SRX1012612	0.149237	-0.0515935
ERX2049947	EP300	Prostate	No_annotation	LNCAP	SRX1091541	EP300	Pluripotent stem cell	No_annotation	hESC derived neural crests	ERX2049947SRX1091541	0.54386	0.762256
ERX2049947	EP300	Prostate	No_annotation	LNCAP	SRX1091542	EP300	Pluripotent stem cell	No_annotation	hESC derived neural crests	ERX2049947SRX1091542	0.611033	0.835458
ERX2049947	EP300	Prostate	No_annotation	LNCAP	SRX1091543	EP300	Pluripotent stem cell	No_annotation	hESC derived neural crests	ERX2049947SRX1091543	0.460177	0.633562
ERX2049947	EP300	Prostate	No_annotation	LNCAP	SRX1094489	EP300	Others	No_annotation	TC-797	ERX2049947SRX1094489	0	-0.0103218
ERX2049947	EP300	Prostate	No_annotation	LNCAP	SRX1094490	EP300	Others	No_annotation	TC-797	ERX2049947SRX1094490	0	0
ERX2049947	EP300	Prostate	No_annotation	LNCAP	SRX116464	EP300	Pluripotent stem cell	No_annotation	hESC H1	ERX2049947SRX116464	0.142558	0.367638
ERX2049947	EP300	Prostate	No_annotation	LNCAP	SRX130603	EP300	Blood	No_annotation	OCI-LY1	ERX2049947SRX130603	0.543194	0.752804
ERX2049947	EP300	Prostate	No_annotation	LNCAP	SRX1478537	EP300	Kidney	No_annotation	Kidney Cortex	ERX2049947SRX1478537	0.296348	0.229984
ERX2049947	EP300	Prostate	No_annotation	LNCAP	SRX150481	EP300	Blood	No_annotation	K-562	ERX2049947SRX150481	0.364545	0.387784
ERX2049947	EP300	Prostate	No_annotation	LNCAP	SRX150573	EP300	Blood	No_annotation	K-562	ERX2049947SRX150573	0.10443	-0.00712922
ERX2049947	EP300	Prostate	No_annotation	LNCAP	SRX150579	EP300	Uterus	No_annotation	HeLa	ERX2049947SRX150579	0.133858	-0.097237
ERX2049947	EP300	Prostate	No_annotation	LNCAP	SRX150638	EP300	Blood	No_annotation	GM12878	ERX2049947SRX150638	0.0313808	0.080836
ERX2049947	EP300	Prostate	No_annotation	LNCAP	SRX150641	EP300	Blood	No_annotation	GM12878	ERX2049947SRX150641	0.199485	0.109166
ERX2049947	EP300	Prostate	No_annotation	LNCAP	SRX186631	EP300	Neural	No_annotation	SK-N-SH	ERX2049947SRX186631	0.360104	0.396816
ERX2049947	EP300	Prostate	No_annotation	LNCAP	SRX186709	EP300	Pluripotent stem cell	No_annotation	hESC H1	ERX2049947SRX186709	0.150943	0.383884
ERX2049947	EP300	Prostate	No_annotation	LNCAP	SRX186779	EP300	Blood	No_annotation	K-562	ERX2049947SRX186779	0.00838574	-0.0169994
ERX2049947	EP300	Prostate	No_annotation	LNCAP	SRX189724	EP300	Cardiovascular	No_annotation	HUVEC	ERX2049947SRX189724	0.0810235	0.238469
ERX2049947	EP300	Prostate	No_annotation	LNCAP	SRX189725	EP300	Cardiovascular	No_annotation	HUVEC	ERX2049947SRX189725	0.307301	0.392986
ERX2049947	EP300	Prostate	No_annotation	LNCAP	SRX190219	EP300	Neural	No_annotation	SK-N-SH	ERX2049947SRX190219	0.382658	0.468283
ERX2049947	EP300	Prostate	No_annotation	LNCAP	SRX190256	EP300	Breast	No_annotation	MCF-7	ERX2049947SRX190256	0.362603	0.288852
ERX2049947	EP300	Prostate	No_annotation	LNCAP	SRX2043228	EP300	Blood	No_annotation	SEM	ERX2049947SRX2043228	0.221865	0.221121
ERX2049947	EP300	Prostate	No_annotation	LNCAP	SRX2055844	EP300	Kidney	No_annotation	Renal cell carcinoma	ERX2049947SRX2055844	0.417548	0.487788
ERX2049947	EP300	Prostate	No_annotation	LNCAP	SRX2343934	EP300	Cardiovascular	No_annotation	Large pulmonary artery endothelial cells	ERX2049947SRX2343934	0.109195	0.120527
ERX2049947	EP300	Prostate	No_annotation	LNCAP	SRX2343935	EP300	Cardiovascular	No_annotation	Large pulmonary artery endothelial cells	ERX2049947SRX2343935	0.166948	0.145627
ERX2049947	EP300	Prostate	No_annotation	LNCAP	SRX2343937	EP300	Cardiovascular	No_annotation	Large pulmonary artery endothelial cells	ERX2049947SRX2343937	0.118705	0.0942807
ERX2049947	EP300	Prostate	No_annotation	LNCAP	SRX2671785	EP300	Pluripotent stem cell	No_annotation	iPS cells	ERX2049947SRX2671785	0.0398551	-0.0259777
ERX2049947	EP300	Prostate	No_annotation	LNCAP	SRX2671792	EP300	Cardiovascular	No_annotation	Cardiac progenitor cells	ERX2049947SRX2671792	0.155125	-0.0489795
ERX2049947	EP300	Prostate	No_annotation	LNCAP	SRX2671813	EP300	Others	No_annotation	Fibroblasts	ERX2049947SRX2671813	0.141314	-0.0940867
ERX2049947	EP300	Prostate	No_annotation	LNCAP	SRX2671820	EP300	Pluripotent stem cell	No_annotation	iPS cells	ERX2049947SRX2671820	0.259843	0.223497
ERX2049947	EP300	Prostate	No_annotation	LNCAP	SRX2671822	EP300	Pluripotent stem cell	No_annotation	iPS cells	ERX2049947SRX2671822	0	0
ERX2049947	EP300	Prostate	No_annotation	LNCAP	SRX2671829	EP300	Cardiovascular	No_annotation	Cardiac progenitor cells	ERX2049947SRX2671829	0.0021978	0.0139772
ERX2049947	EP300	Prostate	No_annotation	LNCAP	SRX2671836	EP300	Cardiovascular	No_annotation	Endothelial Cells	ERX2049947SRX2671836	0	0
ERX2049947	EP300	Prostate	No_annotation	LNCAP	SRX3324961	EP300	Lung	No_annotation	IMR-90	ERX2049947SRX3324961	0.0107759	0.0979046
ERX2049947	EP300	Prostate	No_annotation	LNCAP	SRX3324962	EP300	Lung	No_annotation	IMR-90	ERX2049947SRX3324962	0.0317287	-0.164666
ERX2049947	EP300	Prostate	No_annotation	LNCAP	SRX3324963	EP300	Lung	No_annotation	IMR-90	ERX2049947SRX3324963	0.0512295	0.0996855
ERX2049947	EP300	Prostate	No_annotation	LNCAP	SRX3324964	EP300	Lung	No_annotation	IMR-90	ERX2049947SRX3324964	0.0569514	-0.00406235
ERX2049947	EP300	Prostate	No_annotation	LNCAP	SRX367321	EP300	Kidney	No_annotation	293	ERX2049947SRX367321	0.0263736	0.269508
ERX2049947	EP300	Prostate	No_annotation	LNCAP	SRX369138	EP300	Blood	No_annotation	CUTLL1	ERX2049947SRX369138	0.541899	0.739334
ERX2049947	EP300	Prostate	No_annotation	LNCAP	SRX392807	EP300	Blood	No_annotation	GM12878	ERX2049947SRX392807	0	0
ERX2049947	EP300	Prostate	No_annotation	LNCAP	SRX392808	EP300	Blood	No_annotation	GM12878	ERX2049947SRX392808	0.18398	0.048748
ERX2049947	EP300	Prostate	No_annotation	LNCAP	SRX392810	EP300	Blood	No_annotation	GM12878	ERX2049947SRX392810	0	0
ERX2049947	EP300	Prostate	No_annotation	LNCAP	SRX392811	EP300	Blood	No_annotation	GM12878	ERX2049947SRX392811	0	0
ERX2049947	EP300	Prostate	No_annotation	LNCAP	SRX392813	EP300	Blood	No_annotation	GM12878	ERX2049947SRX392813	0	0
ERX2049947	EP300	Prostate	No_annotation	LNCAP	SRX392814	EP300	Blood	No_annotation	GM12878	ERX2049947SRX392814	0	0
ERX2049947	EP300	Prostate	No_annotation	LNCAP	SRX392817	EP300	Blood	No_annotation	GM12878	ERX2049947SRX392817	0.0985507	-0.019957
ERX2049947	EP300	Prostate	No_annotation	LNCAP	SRX475750	EP300	Blood	No_annotation	GM12878	ERX2049947SRX475750	0.31068	0.390009
ERX2049947	EP300	Prostate	No_annotation	LNCAP	SRX475789	EP300	Blood	No_annotation	GM12878	ERX2049947SRX475789	0.0043956	0.115925
ERX2049947	EP300	Prostate	No_annotation	LNCAP	SRX475791	EP300	Blood	No_annotation	GM12878	ERX2049947SRX475791	0	0
ERX2049947	EP300	Prostate	No_annotation	LNCAP	SRX481457	EP300	Prostate	No_annotation	C4-2	ERX2049947SRX481457	0.450331	0.507577
ERX2049947	EP300	Prostate	No_annotation	LNCAP	SRX481467	EP300	Prostate	No_annotation	C4-2	ERX2049947SRX481467	0.414236	0.458664
ERX2242362	CBX7	Blood	No_annotation	CD34 Hematopoietic stem cells	ERX2242364	CBX7	Blood	No_annotation	CD34 Hematopoietic stem cells	ERX2242362ERX2242364	0	0
ERX2242362	CBX7	Blood	No_annotation	CD34 Hematopoietic stem cells	ERX2242366	CBX7	Blood	No_annotation	CD34 Hematopoietic stem cells	ERX2242362ERX2242366	NA	0
ERX2242364	CBX7	Blood	No_annotation	CD34 Hematopoietic stem cells	ERX2242366	CBX7	Blood	No_annotation	CD34 Hematopoietic stem cells	ERX2242364ERX2242366	0	0
ERX2443830	HOXB13	Kidney	Homeodomain	293	ERX2443831	HOXB13	Kidney	Homeodomain	293	ERX2443830ERX2443831	0.376623	0.748667
ERX2443830	HOXB13	Kidney	Homeodomain	293	SRX1067065	HOXB13	Prostate	Homeodomain	LNCAP	ERX2443830SRX1067065	0.0769231	0.553982
ERX2443830	HOXB13	Kidney	Homeodomain	293	SRX2545053	HOXB13	Prostate	Homeodomain	LNCAP	ERX2443830SRX2545053	0.0767386	0.545691
ERX2443830	HOXB13	Kidney	Homeodomain	293	SRX2545054	HOXB13	Prostate	Homeodomain	LNCAP	ERX2443830SRX2545054	0.076555	0.533367
ERX2443830	HOXB13	Kidney	Homeodomain	293	SRX2545055	HOXB13	Prostate	Homeodomain	LNCAP	ERX2443830SRX2545055	0.0922619	0.544872
ERX2443830	HOXB13	Kidney	Homeodomain	293	SRX2545056	HOXB13	Prostate	Homeodomain	LNCAP	ERX2443830SRX2545056	0.108772	0.550726
ERX2443830	HOXB13	Kidney	Homeodomain	293	SRX2545057	HOXB13	Prostate	Homeodomain	LNCAP	ERX2443830SRX2545057	0.0865922	0.539095
ERX2443830	HOXB13	Kidney	Homeodomain	293	SRX2642354	HOXB13	Prostate	Homeodomain	22Rv1	ERX2443830SRX2642354	0.223214	0.528287
ERX2443830	HOXB13	Kidney	Homeodomain	293	SRX2642370	HOXB13	Prostate	Homeodomain	VCaP	ERX2443830SRX2642370	0.0611205	0.552566
ERX2443830	HOXB13	Kidney	Homeodomain	293	SRX2642371	HOXB13	Prostate	Homeodomain	VCaP	ERX2443830SRX2642371	0.0667904	0.556902
ERX2443830	HOXB13	Kidney	Homeodomain	293	SRX2642372	HOXB13	Prostate	Homeodomain	VCaP	ERX2443830SRX2642372	0.0658135	0.546292
ERX2443830	HOXB13	Kidney	Homeodomain	293	SRX2642373	HOXB13	Prostate	Homeodomain	VCaP	ERX2443830SRX2642373	0.0572831	0.552389
ERX2443830	HOXB13	Kidney	Homeodomain	293	SRX2642374	HOXB13	Prostate	Homeodomain	VCaP	ERX2443830SRX2642374	0.0629496	0.548803
ERX2443830	HOXB13	Kidney	Homeodomain	293	SRX2642375	HOXB13	Prostate	Homeodomain	VCaP	ERX2443830SRX2642375	0.0667939	0.533092
ERX2443830	HOXB13	Kidney	Homeodomain	293	SRX3366956	HOXB13	Prostate	Homeodomain	LNCAP	ERX2443830SRX3366956	0.097561	0.589826
ERX2443830	HOXB13	Kidney	Homeodomain	293	SRX3366958	HOXB13	Prostate	Homeodomain	LNCAP	ERX2443830SRX3366958	0.0715884	0.578126
ERX2443831	HOXB13	Kidney	Homeodomain	293	SRX1067065	HOXB13	Prostate	Homeodomain	LNCAP	ERX2443831SRX1067065	0.157385	0.669472
ERX2443831	HOXB13	Kidney	Homeodomain	293	SRX2545053	HOXB13	Prostate	Homeodomain	LNCAP	ERX2443831SRX2545053	0.159806	0.687141
ERX2443831	HOXB13	Kidney	Homeodomain	293	SRX2545054	HOXB13	Prostate	Homeodomain	LNCAP	ERX2443831SRX2545054	0.15942	0.669558
ERX2443831	HOXB13	Kidney	Homeodomain	293	SRX2545055	HOXB13	Prostate	Homeodomain	LNCAP	ERX2443831SRX2545055	0.199396	0.693469
ERX2443831	HOXB13	Kidney	Homeodomain	293	SRX2545056	HOXB13	Prostate	Homeodomain	LNCAP	ERX2443831SRX2545056	0.22695	0.689599
ERX2443831	HOXB13	Kidney	Homeodomain	293	SRX2545057	HOXB13	Prostate	Homeodomain	LNCAP	ERX2443831SRX2545057	0.186969	0.68521
ERX2443831	HOXB13	Kidney	Homeodomain	293	SRX2642354	HOXB13	Prostate	Homeodomain	22Rv1	ERX2443831SRX2642354	0.284615	0.574468
ERX2443831	HOXB13	Kidney	Homeodomain	293	SRX2642370	HOXB13	Prostate	Homeodomain	VCaP	ERX2443831SRX2642370	0.108291	0.630061
ERX2443831	HOXB13	Kidney	Homeodomain	293	SRX2642371	HOXB13	Prostate	Homeodomain	VCaP	ERX2443831SRX2642371	0.12037	0.641807
ERX2443831	HOXB13	Kidney	Homeodomain	293	SRX2642372	HOXB13	Prostate	Homeodomain	VCaP	ERX2443831SRX2642372	0.120658	0.634948
ERX2443831	HOXB13	Kidney	Homeodomain	293	SRX2642373	HOXB13	Prostate	Homeodomain	VCaP	ERX2443831SRX2642373	0.106383	0.633573
ERX2443831	HOXB13	Kidney	Homeodomain	293	SRX2642374	HOXB13	Prostate	Homeodomain	VCaP	ERX2443831SRX2642374	0.114901	0.626091
ERX2443831	HOXB13	Kidney	Homeodomain	293	SRX2642375	HOXB13	Prostate	Homeodomain	VCaP	ERX2443831SRX2642375	0.121905	0.600567
ERX2443831	HOXB13	Kidney	Homeodomain	293	SRX3366956	HOXB13	Prostate	Homeodomain	LNCAP	ERX2443831SRX3366956	0.203704	0.723619
ERX2443831	HOXB13	Kidney	Homeodomain	293	SRX3366958	HOXB13	Prostate	Homeodomain	LNCAP	ERX2443831SRX3366958	0.154195	0.729243
ERX2443832	RFX5	Kidney	RFX	293	ERX2443833	RFX5	Kidney	RFX	293	ERX2443832ERX2443833	0	0
ERX2443832	RFX5	Kidney	RFX	293	SRX150384	RFX5	Liver	RFX	Hep G2	ERX2443832SRX150384	0	0
ERX2443832	RFX5	Kidney	RFX	293	SRX150635	RFX5	Blood	RFX	GM12878	ERX2443832SRX150635	0	0
ERX2443832	RFX5	Kidney	RFX	293	SRX150639	RFX5	Uterus	RFX	HeLa	ERX2443832SRX150639	0	0
ERX2443832	RFX5	Kidney	RFX	293	SRX186620	RFX5	Lung	RFX	IMR-90	ERX2443832SRX186620	0	0
ERX2443832	RFX5	Kidney	RFX	293	SRX186634	RFX5	Neural	RFX	SK-N-SH	ERX2443832SRX186634	0	0
ERX2443833	RFX5	Kidney	RFX	293	SRX150384	RFX5	Liver	RFX	Hep G2	ERX2443833SRX150384	0.0535117	0.514442
ERX2443833	RFX5	Kidney	RFX	293	SRX150635	RFX5	Blood	RFX	GM12878	ERX2443833SRX150635	0.147059	0.606228
ERX2443833	RFX5	Kidney	RFX	293	SRX150639	RFX5	Uterus	RFX	HeLa	ERX2443833SRX150639	0.0240175	0.265467
ERX2443833	RFX5	Kidney	RFX	293	SRX186620	RFX5	Lung	RFX	IMR-90	ERX2443833SRX186620	0.113725	0.544231
ERX2443833	RFX5	Kidney	RFX	293	SRX186634	RFX5	Neural	RFX	SK-N-SH	ERX2443833SRX186634	0.0326409	0.386268
ERX2722655	BRD4	Pancreas	No_annotation	BxPC-3	SRX1058804	BRD4	Adipocyte	No_annotation	SGBS	ERX2722655SRX1058804	0.0143266	-0.0368448
ERX2722655	BRD4	Pancreas	No_annotation	BxPC-3	SRX1058805	BRD4	Adipocyte	No_annotation	SGBS	ERX2722655SRX1058805	0.0195312	-0.0321202
ERX2722655	BRD4	Pancreas	No_annotation	BxPC-3	SRX1094473	BRD4	Others	No_annotation	TC-797	ERX2722655SRX1094473	0	-0.0107946
ERX2722655	BRD4	Pancreas	No_annotation	BxPC-3	SRX1094474	BRD4	Others	No_annotation	TC-797	ERX2722655SRX1094474	0	-0.0133796
ERX2722655	BRD4	Pancreas	No_annotation	BxPC-3	SRX1094477	BRD4	Others	No_annotation	TC-797	ERX2722655SRX1094477	0	-0.00388394
ERX2722655	BRD4	Pancreas	No_annotation	BxPC-3	SRX1094478	BRD4	Others	No_annotation	TC-797	ERX2722655SRX1094478	0	0
ERX2722655	BRD4	Pancreas	No_annotation	BxPC-3	SRX1094496	BRD4	Others	No_annotation	TC-797	ERX2722655SRX1094496	0.0126582	0.00967904
ERX2722655	BRD4	Pancreas	No_annotation	BxPC-3	SRX1094497	BRD4	Unclassified	No_annotation	Unclassified	ERX2722655SRX1094497	0	0
ERX2722655	BRD4	Pancreas	No_annotation	BxPC-3	SRX1094498	BRD4	Unclassified	No_annotation	Unclassified	ERX2722655SRX1094498	0	-0.00388394
ERX2722655	BRD4	Pancreas	No_annotation	BxPC-3	SRX1094504	BRD4	Others	No_annotation	TC-797	ERX2722655SRX1094504	0	-0.00388394
ERX2722655	BRD4	Pancreas	No_annotation	BxPC-3	SRX1094510	BRD4	Kidney	No_annotation	HEK293-T-REx	ERX2722655SRX1094510	0	-0.00548991
ERX2722655	BRD4	Pancreas	No_annotation	BxPC-3	SRX1094520	BRD4	Kidney	No_annotation	HEK293-T-REx	ERX2722655SRX1094520	0.0142857	0.0385357
ERX2722655	BRD4	Pancreas	No_annotation	BxPC-3	SRX1094521	BRD4	Kidney	No_annotation	HEK293-T-REx	ERX2722655SRX1094521	0	0
ERX2722655	BRD4	Pancreas	No_annotation	BxPC-3	SRX1131555	BRD4	Breast	No_annotation	SUM 1315M02	ERX2722655SRX1131555	0.16208	0.38872
ERX2722655	BRD4	Pancreas	No_annotation	BxPC-3	SRX1131571	BRD4	Breast	No_annotation	T-47D	ERX2722655SRX1131571	0.105051	0.316849
ERX2722655	BRD4	Pancreas	No_annotation	BxPC-3	SRX1134739	BRD4	Blood	No_annotation	MV-4-11	ERX2722655SRX1134739	0.0766017	0.240572
ERX2722655	BRD4	Pancreas	No_annotation	BxPC-3	SRX1134746	BRD4	Blood	No_annotation	MV-4-11	ERX2722655SRX1134746	0.0556161	0.108287
ERX2722655	BRD4	Pancreas	No_annotation	BxPC-3	SRX1134749	BRD4	Blood	No_annotation	MV-4-11	ERX2722655SRX1134749	0.0787234	0.181675
ERX2722655	BRD4	Pancreas	No_annotation	BxPC-3	SRX1134769	BRD4	Blood	No_annotation	MV-4-11	ERX2722655SRX1134769	0.0966608	0.27734
ERX2722655	BRD4	Pancreas	No_annotation	BxPC-3	SRX1272782	BRD4	Digestive tract	No_annotation	HCT 116	ERX2722655SRX1272782	0.15625	0.310656
ERX2722655	BRD4	Pancreas	No_annotation	BxPC-3	SRX1272798	BRD4	Digestive tract	No_annotation	SW 480	ERX2722655SRX1272798	0.0989761	0.173335
ERX2722655	BRD4	Pancreas	No_annotation	BxPC-3	SRX1272802	BRD4	Adipocyte	No_annotation	COLO 320	ERX2722655SRX1272802	0	-0.00548172
ERX2722655	BRD4	Pancreas	No_annotation	BxPC-3	SRX1287852	BRD4	Blood	No_annotation	MOLM-14	ERX2722655SRX1287852	0.0790816	0.270738
ERX2722655	BRD4	Pancreas	No_annotation	BxPC-3	SRX1287854	BRD4	Blood	No_annotation	MOLM-14	ERX2722655SRX1287854	0.108734	0.393132
ERX2722655	BRD4	Pancreas	No_annotation	BxPC-3	SRX1287856	BRD4	Blood	No_annotation	MOLM-14	ERX2722655SRX1287856	0.101289	0.322323
ERX2722655	BRD4	Pancreas	No_annotation	BxPC-3	SRX1287858	BRD4	Blood	No_annotation	MOLM-14	ERX2722655SRX1287858	0.142292	0.307544
ERX2722655	BRD4	Pancreas	No_annotation	BxPC-3	SRX1360983	BRD4	Lung	No_annotation	IMR-90	ERX2722655SRX1360983	0.0990991	0.141387
ERX2722655	BRD4	Pancreas	No_annotation	BxPC-3	SRX1460238	BRD4	Blood	No_annotation	LP-1	ERX2722655SRX1460238	0	-0.00775442
ERX2722655	BRD4	Pancreas	No_annotation	BxPC-3	SRX1460851	BRD4	Blood	No_annotation	Th1 Cells	ERX2722655SRX1460851	0.0841584	0.212745
ERX2722655	BRD4	Pancreas	No_annotation	BxPC-3	SRX1471738	BRD4	Epidermis	No_annotation	SK-MEL-5	ERX2722655SRX1471738	0.0627063	0.0717443
ERX2722655	BRD4	Pancreas	No_annotation	BxPC-3	SRX1560785	BRD4	Gonad	No_annotation	OVCAR-3	ERX2722655SRX1560785	0	0
ERX2722655	BRD4	Pancreas	No_annotation	BxPC-3	SRX1637465	BRD4	Blood	No_annotation	MOLT-4	ERX2722655SRX1637465	0.0693333	0.18995
ERX2722655	BRD4	Pancreas	No_annotation	BxPC-3	SRX1637466	BRD4	Blood	No_annotation	MOLT-4	ERX2722655SRX1637466	0.0406504	0.0465712
ERX2722655	BRD4	Pancreas	No_annotation	BxPC-3	SRX1658069	BRD4	Lung	No_annotation	IMR-90	ERX2722655SRX1658069	0	-0.00388394
ERX2722655	BRD4	Pancreas	No_annotation	BxPC-3	SRX1878887	BRD4	Muscle	No_annotation	Rh-4	ERX2722655SRX1878887	0.0657534	0.118115
ERX2722655	BRD4	Pancreas	No_annotation	BxPC-3	SRX1878944	BRD4	Others	No_annotation	Fibroblasts	ERX2722655SRX1878944	0.0449219	0.0263943
ERX2722655	BRD4	Pancreas	No_annotation	BxPC-3	SRX198033	BRD4	Blood	No_annotation	CD4+ T cells	ERX2722655SRX198033	0.0187416	-0.05378
ERX2722655	BRD4	Pancreas	No_annotation	BxPC-3	SRX198034	BRD4	Blood	No_annotation	CD4+ T cells	ERX2722655SRX198034	0.0127298	-0.0724513
ERX2722655	BRD4	Pancreas	No_annotation	BxPC-3	SRX204410	BRD4	Blood	No_annotation	P493-6	ERX2722655SRX204410	0.0976	0.344648
ERX2722655	BRD4	Pancreas	No_annotation	BxPC-3	SRX204900	BRD4	Lung	No_annotation	NCI-H2171	ERX2722655SRX204900	0.0638298	0.188663
ERX2722655	BRD4	Pancreas	No_annotation	BxPC-3	SRX204902	BRD4	Blood	No_annotation	MM.1S	ERX2722655SRX204902	0.0643985	0.18858
ERX2722655	BRD4	Pancreas	No_annotation	BxPC-3	SRX204903	BRD4	Blood	No_annotation	MM.1S	ERX2722655SRX204903	0.0596175	0.183157
ERX2722655	BRD4	Pancreas	No_annotation	BxPC-3	SRX204904	BRD4	Blood	No_annotation	MM.1S	ERX2722655SRX204904	0.0670194	0.183372
ERX2722655	BRD4	Pancreas	No_annotation	BxPC-3	SRX2166885	BRD4	Neural	No_annotation	Retina	ERX2722655SRX2166885	0.11236	0.194925
ERX2722655	BRD4	Pancreas	No_annotation	BxPC-3	SRX2194231	BRD4	Breast	No_annotation	SUM 159PT	ERX2722655SRX2194231	0.0746055	0.270304
ERX2722655	BRD4	Pancreas	No_annotation	BxPC-3	SRX2194232	BRD4	Breast	No_annotation	SUM 159PT	ERX2722655SRX2194232	0.0643623	0.271322
ERX2722655	BRD4	Pancreas	No_annotation	BxPC-3	SRX2245496	BRD4	Blood	No_annotation	MV-4-11	ERX2722655SRX2245496	0.0952381	0.159013
ERX2722655	BRD4	Pancreas	No_annotation	BxPC-3	SRX2251220	BRD4	Prostate	No_annotation	C4-2	ERX2722655SRX2251220	0.0854839	0.25739
ERX2722655	BRD4	Pancreas	No_annotation	BxPC-3	SRX2251221	BRD4	Prostate	No_annotation	C4-2	ERX2722655SRX2251221	0	-0.0109638
ERX2722655	BRD4	Pancreas	No_annotation	BxPC-3	SRX2251222	BRD4	Prostate	No_annotation	C4-2	ERX2722655SRX2251222	0	0
ERX2722655	BRD4	Pancreas	No_annotation	BxPC-3	SRX2251224	BRD4	Prostate	No_annotation	C4-2	ERX2722655SRX2251224	0.137821	0.401187
ERX2722655	BRD4	Pancreas	No_annotation	BxPC-3	SRX2251225	BRD4	Prostate	No_annotation	C4-2	ERX2722655SRX2251225	0.122137	0.355602
ERX2722655	BRD4	Pancreas	No_annotation	BxPC-3	SRX2267441	BRD4	Epidermis	No_annotation	A-375	ERX2722655SRX2267441	0.103004	0.243205
ERX2722655	BRD4	Pancreas	No_annotation	BxPC-3	SRX2267442	BRD4	Lung	No_annotation	A549	ERX2722655SRX2267442	0.0864198	0.194121
ERX2722655	BRD4	Pancreas	No_annotation	BxPC-3	SRX2267443	BRD4	Lung	No_annotation	A549	ERX2722655SRX2267443	0.126761	0.410547
ERX2722655	BRD4	Pancreas	No_annotation	BxPC-3	SRX2267447	BRD4	Lung	No_annotation	NCI-H3122	ERX2722655SRX2267447	0.0979667	0.305174
ERX2722655	BRD4	Pancreas	No_annotation	BxPC-3	SRX2267458	BRD4	Lung	No_annotation	PC-9	ERX2722655SRX2267458	0.0675676	0.275597
ERX2722655	BRD4	Pancreas	No_annotation	BxPC-3	SRX2267460	BRD4	Others	No_annotation	RT-112	ERX2722655SRX2267460	0.0595112	0.237285
ERX2722655	BRD4	Pancreas	No_annotation	BxPC-3	SRX2267462	BRD4	Others	No_annotation	RT-112	ERX2722655SRX2267462	0.0670659	0.300793
ERX2722655	BRD4	Pancreas	No_annotation	BxPC-3	SRX2267463	BRD4	Others	No_annotation	RT-112	ERX2722655SRX2267463	0.0742706	0.272271
ERX2722655	BRD4	Pancreas	No_annotation	BxPC-3	SRX2537518	BRD4	Epidermis	No_annotation	SK-MEL-147	ERX2722655SRX2537518	0.12381	0.215374
ERX2722655	BRD4	Pancreas	No_annotation	BxPC-3	SRX2548292	BRD4	Blood	No_annotation	KK1	ERX2722655SRX2548292	0.197761	0.484727
ERX2722655	BRD4	Pancreas	No_annotation	BxPC-3	SRX2548298	BRD4	Blood	No_annotation	ST1	ERX2722655SRX2548298	0	-0.00388394
ERX2722655	BRD4	Pancreas	No_annotation	BxPC-3	SRX2606572	BRD4	Epidermis	No_annotation	CHL-1	ERX2722655SRX2606572	0	-0.00671995
ERX2722655	BRD4	Pancreas	No_annotation	BxPC-3	SRX2606575	BRD4	Epidermis	No_annotation	CHL-1	ERX2722655SRX2606575	0.035503	0.0297957
ERX2722655	BRD4	Pancreas	No_annotation	BxPC-3	SRX264460	BRD4	Blood	No_annotation	MM.1S	ERX2722655SRX264460	0.0748588	0.25661
ERX2722655	BRD4	Pancreas	No_annotation	BxPC-3	SRX264465	BRD4	Epidermis	No_annotation	Melanoma	ERX2722655SRX264465	0.0709459	0.0849747
ERX2722655	BRD4	Pancreas	No_annotation	BxPC-3	SRX2652417	BRD4	Lung	No_annotation	24335	ERX2722655SRX2652417	0	0
ERX2722655	BRD4	Pancreas	No_annotation	BxPC-3	SRX2795368	BRD4	Blood	No_annotation	Akata	ERX2722655SRX2795368	0.0298507	0.129575
ERX2722655	BRD4	Pancreas	No_annotation	BxPC-3	SRX2841992	BRD4	Blood	No_annotation	K-562	ERX2722655SRX2841992	0.0881864	0.277947
ERX2722655	BRD4	Pancreas	No_annotation	BxPC-3	SRX2841994	BRD4	Blood	No_annotation	K-562	ERX2722655SRX2841994	0.0572917	0.0548399
ERX2722655	BRD4	Pancreas	No_annotation	BxPC-3	SRX2867628	BRD4	Blood	No_annotation	Lymphoblastoid cell line	ERX2722655SRX2867628	0.0804769	0.290718
ERX2722655	BRD4	Pancreas	No_annotation	BxPC-3	SRX3031985	BRD4	Blood	No_annotation	MV-4-11	ERX2722655SRX3031985	0.0458221	0.0849909
ERX2722655	BRD4	Pancreas	No_annotation	BxPC-3	SRX3031988	BRD4	Blood	No_annotation	MV-4-11	ERX2722655SRX3031988	0.0570175	0.204822
ERX2722655	BRD4	Pancreas	No_annotation	BxPC-3	SRX3263399	BRD4	Blood	No_annotation	OCI-AML3	ERX2722655SRX3263399	0.185792	0.372396
ERX2722655	BRD4	Pancreas	No_annotation	BxPC-3	SRX327752	BRD4	Neural	No_annotation	U-87 MG	ERX2722655SRX327752	0.0485866	0.0948435
ERX2722655	BRD4	Pancreas	No_annotation	BxPC-3	SRX327769	BRD4	Lung	No_annotation	NCI-H2171	ERX2722655SRX327769	0.0725191	0.0768788
ERX2722655	BRD4	Pancreas	No_annotation	BxPC-3	SRX3312887	BRD4	Blood	No_annotation	HAP1	ERX2722655SRX3312887	0	0
ERX2722655	BRD4	Pancreas	No_annotation	BxPC-3	SRX3367138	BRD4	Epidermis	No_annotation	Foreskin	ERX2722655SRX3367138	0.321839	0.564161
ERX2722655	BRD4	Pancreas	No_annotation	BxPC-3	SRX3410386	BRD4	Breast	No_annotation	MDA-MB-231	ERX2722655SRX3410386	0.0421569	0.0519296
ERX2722655	BRD4	Pancreas	No_annotation	BxPC-3	SRX3591432	BRD4	Blood	No_annotation	B-CLL cells	ERX2722655SRX3591432	0.0987868	0.269899
ERX2722655	BRD4	Pancreas	No_annotation	BxPC-3	SRX3591437	BRD4	Blood	No_annotation	B-CLL cells	ERX2722655SRX3591437	0.0929853	0.324162
ERX2722655	BRD4	Pancreas	No_annotation	BxPC-3	SRX367312	BRD4	Kidney	No_annotation	293	ERX2722655SRX367312	0.138889	0.250377
ERX2722655	BRD4	Pancreas	No_annotation	BxPC-3	SRX367313	BRD4	Kidney	No_annotation	293	ERX2722655SRX367313	0.155963	0.398595
ERX2722655	BRD4	Pancreas	No_annotation	BxPC-3	SRX369136	BRD4	Blood	No_annotation	CUTLL1	ERX2722655SRX369136	0.0878187	0.323508
ERX2722655	BRD4	Pancreas	No_annotation	BxPC-3	SRX3944342	BRD4	Digestive tract	No_annotation	Gastrointestinal Stromal Tumors	ERX2722655SRX3944342	0.0657895	0.154473
ERX2722655	BRD4	Pancreas	No_annotation	BxPC-3	SRX4045119	BRD4	Others	No_annotation	TT	ERX2722655SRX4045119	0	-0.00670864
ERX2722655	BRD4	Pancreas	No_annotation	BxPC-3	SRX425253	BRD4	Cardiovascular	No_annotation	HUVEC	ERX2722655SRX425253	0.103837	0.213155
ERX2722655	BRD4	Pancreas	No_annotation	BxPC-3	SRX425254	BRD4	Cardiovascular	No_annotation	HUVEC	ERX2722655SRX425254	0.116424	0.275502
ERX2722655	BRD4	Pancreas	No_annotation	BxPC-3	SRX4377532	BRD4	Breast	No_annotation	MDA-MB-231	ERX2722655SRX4377532	0.0742706	0.300508
ERX2722655	BRD4	Pancreas	No_annotation	BxPC-3	SRX4377533	BRD4	Breast	No_annotation	MDA-MB-231	ERX2722655SRX4377533	0.0663562	0.270544
ERX2722655	BRD4	Pancreas	No_annotation	BxPC-3	SRX4377535	BRD4	Breast	No_annotation	MDA-MB-231	ERX2722655SRX4377535	0.0785714	0.274391
ERX2722655	BRD4	Pancreas	No_annotation	BxPC-3	SRX4377555	BRD4	Breast	No_annotation	MDA-MB-231	ERX2722655SRX4377555	0.0747664	0.301005
ERX2722655	BRD4	Pancreas	No_annotation	BxPC-3	SRX4377556	BRD4	Breast	No_annotation	MDA-MB-231	ERX2722655SRX4377556	0.0663562	0.270918
ERX2722655	BRD4	Pancreas	No_annotation	BxPC-3	SRX448946	BRD4	Blood	No_annotation	KOPT-K1	ERX2722655SRX448946	0.0892351	0.278728
ERX2722655	BRD4	Pancreas	No_annotation	BxPC-3	SRX448960	BRD4	Blood	No_annotation	DND-41	ERX2722655SRX448960	0.0972222	0.304056
ERX2722655	BRD4	Pancreas	No_annotation	BxPC-3	SRX471873	BRD4	Prostate	No_annotation	VCaP	ERX2722655SRX471873	0.0537459	0.0872402
ERX2722655	BRD4	Pancreas	No_annotation	BxPC-3	SRX471874	BRD4	Prostate	No_annotation	VCaP	ERX2722655SRX471874	0.0188679	-0.0285286
ERX2722655	BRD4	Pancreas	No_annotation	BxPC-3	SRX471875	BRD4	Prostate	No_annotation	VCaP	ERX2722655SRX471875	0.047619	0.0527735
ERX2722655	BRD4	Pancreas	No_annotation	BxPC-3	SRX4781500	BRD4	Blood	No_annotation	Chronic myeloid leukemia	ERX2722655SRX4781500	0	0
ERX2722655	BRD4	Pancreas	No_annotation	BxPC-3	SRX4781505	BRD4	Blood	No_annotation	Acute myeloid leukemia	ERX2722655SRX4781505	0	-0.00672508
ERX2722655	BRD4	Pancreas	No_annotation	BxPC-3	SRX4781506	BRD4	Blood	No_annotation	Acute myeloid leukemia	ERX2722655SRX4781506	0.110236	0.187279
ERX2722655	BRD4	Pancreas	No_annotation	BxPC-3	SRX4781511	BRD4	Blood	No_annotation	Acute myeloid leukemia	ERX2722655SRX4781511	0	0
ERX2722655	BRD4	Pancreas	No_annotation	BxPC-3	SRX5077398	BRD4	Liver	No_annotation	Hep G2	ERX2722655SRX5077398	0.326531	0.557258
ERX2722655	BRD4	Pancreas	No_annotation	BxPC-3	SRX5077401	BRD4	Liver	No_annotation	Hep G2	ERX2722655SRX5077401	0	0
ERX2722655	BRD4	Pancreas	No_annotation	BxPC-3	SRX5213646	BRD4	Breast	No_annotation	HCC1937	ERX2722655SRX5213646	0.143885	0.485121
ERX2868668	CTCF	Blood	C2H2 ZF	THP-1	ERX2868669	CTCF	Blood	C2H2 ZF	THP-1	ERX2868668ERX2868669	0.959732	0.996977
ERX2868668	CTCF	Blood	C2H2 ZF	THP-1	ERX2868670	CTCF	Blood	C2H2 ZF	THP-1	ERX2868668ERX2868670	0.954887	0.996596
ERX2868668	CTCF	Blood	C2H2 ZF	THP-1	ERX2868671	CTCF	Blood	C2H2 ZF	THP-1	ERX2868668ERX2868671	0.945455	0.995664
ERX2868668	CTCF	Blood	C2H2 ZF	THP-1	ERX2868672	CTCF	Blood	C2H2 ZF	THP-1	ERX2868668ERX2868672	0.935855	0.994235
ERX2868668	CTCF	Blood	C2H2 ZF	THP-1	ERX2868673	CTCF	Blood	C2H2 ZF	THP-1	ERX2868668ERX2868673	0.948505	0.996091
ERX2868668	CTCF	Blood	C2H2 ZF	THP-1	ERX2868692	CTCF	Blood	C2H2 ZF	THP-1	ERX2868668ERX2868692	0.954925	0.996946
ERX2868668	CTCF	Blood	C2H2 ZF	THP-1	ERX2868693	CTCF	Blood	C2H2 ZF	THP-1	ERX2868668ERX2868693	0.951667	0.996113
ERX2868668	CTCF	Blood	C2H2 ZF	THP-1	ERX2868695	CTCF	Blood	C2H2 ZF	THP-1	ERX2868668ERX2868695	0.946888	0.995981
ERX2868668	CTCF	Blood	C2H2 ZF	THP-1	ERX2868696	CTCF	Blood	C2H2 ZF	THP-1	ERX2868668ERX2868696	0.963056	0.997447
ERX2868668	CTCF	Blood	C2H2 ZF	THP-1	ERX2868697	CTCF	Blood	C2H2 ZF	THP-1	ERX2868668ERX2868697	0.953372	0.996587
ERX2868668	CTCF	Blood	C2H2 ZF	THP-1	ERX2868710	CTCF	Lung	C2H2 ZF	A549	ERX2868668ERX2868710	0.932956	0.9938
ERX2868668	CTCF	Blood	C2H2 ZF	THP-1	ERX2868711	CTCF	Lung	C2H2 ZF	BEAS-2B	ERX2868668ERX2868711	0.884764	0.986361
ERX2868668	CTCF	Blood	C2H2 ZF	THP-1	ERX2868712	CTCF	Lung	C2H2 ZF	BEAS-2B	ERX2868668ERX2868712	0.911554	0.990293
ERX2868668	CTCF	Blood	C2H2 ZF	THP-1	ERX2868713	CTCF	Unclassified	C2H2 ZF	Unclassified	ERX2868668ERX2868713	0.933939	0.99401
ERX2868668	CTCF	Blood	C2H2 ZF	THP-1	ERX2868714	CTCF	Blood	C2H2 ZF	HEL 92.1.7	ERX2868668ERX2868714	0.935377	0.993317
ERX2868668	CTCF	Blood	C2H2 ZF	THP-1	ERX2868715	CTCF	Blood	C2H2 ZF	K-562	ERX2868668ERX2868715	0.921774	0.991252
ERX2868668	CTCF	Blood	C2H2 ZF	THP-1	ERX2868716	CTCF	Blood	C2H2 ZF	K-562	ERX2868668ERX2868716	0.922449	0.989629
ERX2868668	CTCF	Blood	C2H2 ZF	THP-1	ERX2868717	CTCF	Blood	C2H2 ZF	MEG-01	ERX2868668ERX2868717	0.93219	0.992364
ERX2868668	CTCF	Blood	C2H2 ZF	THP-1	ERX2868732	CTCF	Blood	C2H2 ZF	HuT 78	ERX2868668ERX2868732	0.913295	0.986452
ERX2868668	CTCF	Blood	C2H2 ZF	THP-1	ERX2868733	CTCF	Blood	C2H2 ZF	HuT 78	ERX2868668ERX2868733	0.929043	0.991297
ERX2868668	CTCF	Blood	C2H2 ZF	THP-1	ERX2868734	CTCF	Blood	C2H2 ZF	HuT 78	ERX2868668ERX2868734	0.746587	0.972345
ERX2868668	CTCF	Blood	C2H2 ZF	THP-1	ERX2868735	CTCF	Blood	C2H2 ZF	HuT 78	ERX2868668ERX2868735	0.772455	0.975971
ERX2868668	CTCF	Blood	C2H2 ZF	THP-1	ERX2868752	CTCF	Blood	C2H2 ZF	RAJI	ERX2868668ERX2868752	0.931495	0.992017
ERX2868668	CTCF	Blood	C2H2 ZF	THP-1	ERX2868761	CTCF	Blood	C2H2 ZF	RAMOS	ERX2868668ERX2868761	0.912863	0.984212
ERX2868668	CTCF	Blood	C2H2 ZF	THP-1	ERX2868777	CTCF	Blood	C2H2 ZF	NAMALWA	ERX2868668ERX2868777	0.935162	0.993818
ERX2868668	CTCF	Blood	C2H2 ZF	THP-1	ERX2868778	CTCF	Blood	C2H2 ZF	RAMOS	ERX2868668ERX2868778	0.920833	0.99078
ERX2868668	CTCF	Blood	C2H2 ZF	THP-1	ERX2868782	CTCF	Blood	C2H2 ZF	NAMALWA	ERX2868668ERX2868782	0.934657	0.993506
ERX2868668	CTCF	Blood	C2H2 ZF	THP-1	ERX2868792	CTCF	Blood	C2H2 ZF	Daudi	ERX2868668ERX2868792	0.915763	0.989172
ERX2868668	CTCF	Blood	C2H2 ZF	THP-1	ERX2868793	CTCF	Blood	C2H2 ZF	Daudi	ERX2868668ERX2868793	0.880672	0.984807
ERX2868668	CTCF	Blood	C2H2 ZF	THP-1	ERX2868794	CTCF	Blood	C2H2 ZF	Jurkat	ERX2868668ERX2868794	0.929392	0.99299
ERX2868668	CTCF	Blood	C2H2 ZF	THP-1	ERX2868800	CTCF	Blood	C2H2 ZF	Jurkat	ERX2868668ERX2868800	0.928154	0.992572
ERX2868668	CTCF	Blood	C2H2 ZF	THP-1	ERX2868801	CTCF	Blood	C2H2 ZF	KU812	ERX2868668ERX2868801	0.924356	0.992515
ERX2868668	CTCF	Blood	C2H2 ZF	THP-1	ERX2868812	CTCF	Blood	C2H2 ZF	Jurkat	ERX2868668ERX2868812	0.924875	0.991506
ERX2868668	CTCF	Blood	C2H2 ZF	THP-1	ERX2868813	CTCF	Blood	C2H2 ZF	RAJI	ERX2868668ERX2868813	0.92023	0.990854
ERX2868668	CTCF	Blood	C2H2 ZF	THP-1	ERX2868814	CTCF	Blood	C2H2 ZF	KU812	ERX2868668ERX2868814	0.931967	0.994068
ERX2868668	CTCF	Blood	C2H2 ZF	THP-1	ERX2868821	CTCF	Blood	C2H2 ZF	Jurkat	ERX2868668ERX2868821	0.781678	0.979335
ERX2868668	CTCF	Blood	C2H2 ZF	THP-1	ERX2869656	CTCF	Lung	C2H2 ZF	A549	ERX2868668ERX2869656	0.915538	0.992014
ERX2868668	CTCF	Blood	C2H2 ZF	THP-1	SRX031246	CTCF	Cardiovascular	C2H2 ZF	HUVEC	ERX2868668SRX031246	0.861319	0.982894
ERX2868668	CTCF	Blood	C2H2 ZF	THP-1	SRX038524	CTCF	Pluripotent stem cell	C2H2 ZF	hESC H1	ERX2868668SRX038524	0.876723	0.972196
ERX2868668	CTCF	Blood	C2H2 ZF	THP-1	SRX038665	CTCF	Lung	C2H2 ZF	NHLF	ERX2868668SRX038665	0.901497	0.987911
ERX2868668	CTCF	Blood	C2H2 ZF	THP-1	SRX067387	CTCF	Epidermis	C2H2 ZF	NHEK	ERX2868668SRX067387	0.88195	0.976882
ERX2868668	CTCF	Blood	C2H2 ZF	THP-1	SRX067396	CTCF	Liver	C2H2 ZF	Hep G2	ERX2868668SRX067396	0.871332	0.978503
ERX2868668	CTCF	Blood	C2H2 ZF	THP-1	SRX067423	CTCF	Pluripotent stem cell	C2H2 ZF	hESC H1	ERX2868668SRX067423	0.88959	0.979766
ERX2868668	CTCF	Blood	C2H2 ZF	THP-1	SRX067475	CTCF	Breast	C2H2 ZF	HMEC	ERX2868668SRX067475	0.870943	0.982705
ERX2868668	CTCF	Blood	C2H2 ZF	THP-1	SRX067495	CTCF	Epidermis	C2H2 ZF	NHDF	ERX2868668SRX067495	0.874715	0.980149
ERX2868668	CTCF	Blood	C2H2 ZF	THP-1	SRX067503	CTCF	Blood	C2H2 ZF	GM12878	ERX2868668SRX067503	0.911532	0.989608
ERX2868668	CTCF	Blood	C2H2 ZF	THP-1	SRX067513	CTCF	Muscle	C2H2 ZF	HSMM	ERX2868668SRX067513	0.88949	0.982966
ERX2868668	CTCF	Blood	C2H2 ZF	THP-1	SRX067516	CTCF	Neural	C2H2 ZF	NH-A	ERX2868668SRX067516	0.828428	0.972985
ERX2868668	CTCF	Blood	C2H2 ZF	THP-1	SRX067534	CTCF	Muscle	C2H2 ZF	HSMM	ERX2868668SRX067534	0.878419	0.980007
ERX2868668	CTCF	Blood	C2H2 ZF	THP-1	SRX067536	CTCF	Uterus	C2H2 ZF	HeLa	ERX2868668SRX067536	0.879271	0.969562
ERX2868668	CTCF	Blood	C2H2 ZF	THP-1	SRX080336	CTCF	Neural	C2H2 ZF	HRPEpiC	ERX2868668SRX080336	0.913249	0.985978
ERX2868668	CTCF	Blood	C2H2 ZF	THP-1	SRX080338	CTCF	Breast	C2H2 ZF	HMF	ERX2868668SRX080338	0.910024	0.989398
ERX2868668	CTCF	Blood	C2H2 ZF	THP-1	SRX080341	CTCF	Epidermis	C2H2 ZF	AG04449	ERX2868668SRX080341	0.890101	0.986239
ERX2868668	CTCF	Blood	C2H2 ZF	THP-1	SRX080344	CTCF	Cardiovascular	C2H2 ZF	HPAF	ERX2868668SRX080344	0.887951	0.978658
ERX2868668	CTCF	Blood	C2H2 ZF	THP-1	SRX080352	CTCF	Digestive tract	C2H2 ZF	Caco-2	ERX2868668SRX080352	0.914537	0.988119
ERX2868668	CTCF	Blood	C2H2 ZF	THP-1	SRX080359	CTCF	Neural	C2H2 ZF	HA-sp	ERX2868668SRX080359	0.913944	0.98973
ERX2868668	CTCF	Blood	C2H2 ZF	THP-1	SRX080362	CTCF	Lung	C2H2 ZF	HPF	ERX2868668SRX080362	0.892164	0.983958
ERX2868668	CTCF	Blood	C2H2 ZF	THP-1	SRX080369	CTCF	Blood	C2H2 ZF	GM12878	ERX2868668SRX080369	0.923577	0.991961
ERX2868668	CTCF	Blood	C2H2 ZF	THP-1	SRX080373	CTCF	Cardiovascular	C2H2 ZF	HBMEC	ERX2868668SRX080373	0.913286	0.988694
ERX2868668	CTCF	Blood	C2H2 ZF	THP-1	SRX080375	CTCF	Digestive tract	C2H2 ZF	HEEpiC	ERX2868668SRX080375	0.901099	0.980133
ERX2868668	CTCF	Blood	C2H2 ZF	THP-1	SRX080377	CTCF	Epidermis	C2H2 ZF	AG10803	ERX2868668SRX080377	0.893385	0.983761
ERX2868668	CTCF	Blood	C2H2 ZF	THP-1	SRX080380	CTCF	Lung	C2H2 ZF	HPF	ERX2868668SRX080380	0.883757	0.982002
ERX2868668	CTCF	Blood	C2H2 ZF	THP-1	SRX080386	CTCF	Others	C2H2 ZF	AG09319	ERX2868668SRX080386	0.894531	0.985898
ERX2868668	CTCF	Blood	C2H2 ZF	THP-1	SRX080391	CTCF	Others	C2H2 ZF	AG09319	ERX2868668SRX080391	0.910175	0.987761
ERX2868668	CTCF	Blood	C2H2 ZF	THP-1	SRX080395	CTCF	Cardiovascular	C2H2 ZF	HCFaa	ERX2868668SRX080395	0.908661	0.985155
ERX2868668	CTCF	Blood	C2H2 ZF	THP-1	SRX080408	CTCF	Neural	C2H2 ZF	HCPEpiC	ERX2868668SRX080408	0.882353	0.981421
ERX2868668	CTCF	Blood	C2H2 ZF	THP-1	SRX080413	CTCF	Epidermis	C2H2 ZF	AG09309	ERX2868668SRX080413	0.893468	0.986039
ERX2868668	CTCF	Blood	C2H2 ZF	THP-1	SRX080414	CTCF	Cardiovascular	C2H2 ZF	HPAF	ERX2868668SRX080414	0.882083	0.981148
ERX2868668	CTCF	Blood	C2H2 ZF	THP-1	SRX080416	CTCF	Breast	C2H2 ZF	HMEC	ERX2868668SRX080416	0.917002	0.987546
ERX2868668	CTCF	Blood	C2H2 ZF	THP-1	SRX080422	CTCF	Epidermis	C2H2 ZF	AG10803	ERX2868668SRX080422	0.86747	0.974295
ERX2868668	CTCF	Blood	C2H2 ZF	THP-1	SRX080432	CTCF	Lung	C2H2 ZF	AG04450	ERX2868668SRX080432	0.904088	0.986783
ERX2868668	CTCF	Blood	C2H2 ZF	THP-1	SRX092414	CTCF	Blood	C2H2 ZF	Lymphoma, B-Cell	ERX2868668SRX092414	0.86425	0.976345
ERX2868668	CTCF	Blood	C2H2 ZF	THP-1	SRX092416	CTCF	Blood	C2H2 ZF	Lymphoma, B-Cell	ERX2868668SRX092416	0.893776	0.98189
ERX2868668	CTCF	Blood	C2H2 ZF	THP-1	SRX099876	CTCF	Others	C2H2 ZF	FB0167P	ERX2868668SRX099876	0.912195	0.987025
ERX2868668	CTCF	Blood	C2H2 ZF	THP-1	SRX100378	CTCF	Neural	C2H2 ZF	SK-N-SH	ERX2868668SRX100378	0.93514	0.993527
ERX2868668	CTCF	Blood	C2H2 ZF	THP-1	SRX100393	CTCF	Breast	C2H2 ZF	T-47D	ERX2868668SRX100393	0.889937	0.979441
ERX2868668	CTCF	Blood	C2H2 ZF	THP-1	SRX100464	CTCF	Pluripotent stem cell	C2H2 ZF	hESC H1	ERX2868668SRX100464	0.894013	0.980602
ERX2868668	CTCF	Blood	C2H2 ZF	THP-1	SRX100498	CTCF	Lung	C2H2 ZF	A549	ERX2868668SRX100498	0.909596	0.990652
ERX2868668	CTCF	Blood	C2H2 ZF	THP-1	SRX100501	CTCF	Lung	C2H2 ZF	A549	ERX2868668SRX100501	0.898119	0.988647
ERX2868668	CTCF	Blood	C2H2 ZF	THP-1	SRX100531	CTCF	Liver	C2H2 ZF	Hep G2	ERX2868668SRX100531	0.922322	0.989868
ERX2868668	CTCF	Blood	C2H2 ZF	THP-1	SRX1026678	CTCF	Pancreas	C2H2 ZF	PANC-1	ERX2868668SRX1026678	0.901408	0.988916
ERX2868668	CTCF	Blood	C2H2 ZF	THP-1	SRX1026679	CTCF	Pancreas	C2H2 ZF	PANC-1	ERX2868668SRX1026679	0.931285	0.992705
ERX2868668	CTCF	Blood	C2H2 ZF	THP-1	SRX1026681	CTCF	Pancreas	C2H2 ZF	PANC-1	ERX2868668SRX1026681	0.899529	0.989138
ERX2868668	CTCF	Blood	C2H2 ZF	THP-1	SRX102980	CTCF	Cardiovascular	C2H2 ZF	HUVEC	ERX2868668SRX102980	0.858639	0.982777
ERX2868668	CTCF	Blood	C2H2 ZF	THP-1	SRX103011	CTCF	Blood	C2H2 ZF	GM12878	ERX2868668SRX103011	0.918417	0.989973
ERX2868668	CTCF	Blood	C2H2 ZF	THP-1	SRX1030324	CTCF	Blood	C2H2 ZF	Jurkat	ERX2868668SRX1030324	0.909237	0.989596
ERX2868668	CTCF	Blood	C2H2 ZF	THP-1	SRX1053364	CTCF	Pluripotent stem cell	C2H2 ZF	ES cells	ERX2868668SRX1053364	0.883991	0.985702
ERX2868668	CTCF	Blood	C2H2 ZF	THP-1	SRX1053365	CTCF	Pluripotent stem cell	C2H2 ZF	ES cells	ERX2868668SRX1053365	0.88993	0.987165
ERX2868668	CTCF	Blood	C2H2 ZF	THP-1	SRX1053373	CTCF	Pluripotent stem cell	C2H2 ZF	ES cells	ERX2868668SRX1053373	0.8544	0.971783
ERX2868668	CTCF	Blood	C2H2 ZF	THP-1	SRX1053374	CTCF	Pluripotent stem cell	C2H2 ZF	ES cells	ERX2868668SRX1053374	0.876106	0.976275
ERX2868668	CTCF	Blood	C2H2 ZF	THP-1	SRX1063405	CTCF	Blood	C2H2 ZF	THP-1	ERX2868668SRX1063405	0.607692	0.923969
ERX2868668	CTCF	Blood	C2H2 ZF	THP-1	SRX1091821	CTCF	Gonad	C2H2 ZF	OVCAR-8	ERX2868668SRX1091821	0.891269	0.985795
ERX2868668	CTCF	Blood	C2H2 ZF	THP-1	SRX111773	CTCF	Blood	C2H2 ZF	GM12868	ERX2868668SRX111773	0.918234	0.990447
ERX2868668	CTCF	Blood	C2H2 ZF	THP-1	SRX111774	CTCF	Blood	C2H2 ZF	GM12867	ERX2868668SRX111774	0.923077	0.989163
ERX2868668	CTCF	Blood	C2H2 ZF	THP-1	SRX111775	CTCF	Blood	C2H2 ZF	GM12870	ERX2868668SRX111775	0.916938	0.989941
ERX2868668	CTCF	Blood	C2H2 ZF	THP-1	SRX111776	CTCF	Blood	C2H2 ZF	GM12869	ERX2868668SRX111776	0.920661	0.989799
ERX2868668	CTCF	Blood	C2H2 ZF	THP-1	SRX111777	CTCF	Blood	C2H2 ZF	GM12871	ERX2868668SRX111777	0.922822	0.990267
ERX2868668	CTCF	Blood	C2H2 ZF	THP-1	SRX111778	CTCF	Blood	C2H2 ZF	GM12866	ERX2868668SRX111778	0.920165	0.98954
ERX2868668	CTCF	Blood	C2H2 ZF	THP-1	SRX1353402	CTCF	Kidney	C2H2 ZF	293	ERX2868668SRX1353402	0.786648	0.935751
ERX2868668	CTCF	Blood	C2H2 ZF	THP-1	SRX1353403	CTCF	Kidney	C2H2 ZF	293	ERX2868668SRX1353403	0.79438	0.953482
ERX2868668	CTCF	Blood	C2H2 ZF	THP-1	SRX150484	CTCF	Lung	C2H2 ZF	IMR-90	ERX2868668SRX150484	0.891956	0.987207
ERX2868668	CTCF	Blood	C2H2 ZF	THP-1	SRX150487	CTCF	Blood	C2H2 ZF	K-562	ERX2868668SRX150487	0.908727	0.98778
ERX2868668	CTCF	Blood	C2H2 ZF	THP-1	SRX150690	CTCF	Blood	C2H2 ZF	GM12878	ERX2868668SRX150690	0.914963	0.987324
ERX2868668	CTCF	Blood	C2H2 ZF	THP-1	SRX1529431	CTCF	Neural	C2H2 ZF	SK-N-SH	ERX2868668SRX1529431	0.921376	0.989861
ERX2868668	CTCF	Blood	C2H2 ZF	THP-1	SRX154498	CTCF	Prostate	C2H2 ZF	PrEC	ERX2868668SRX154498	0.863602	0.981405
ERX2868668	CTCF	Blood	C2H2 ZF	THP-1	SRX154499	CTCF	Prostate	C2H2 ZF	LNCAP	ERX2868668SRX154499	0.868541	0.980767
ERX2868668	CTCF	Blood	C2H2 ZF	THP-1	SRX1744956	CTCF	Blood	C2H2 ZF	THP-1	ERX2868668SRX1744956	0.903509	0.988606
ERX2868668	CTCF	Blood	C2H2 ZF	THP-1	SRX1744957	CTCF	Blood	C2H2 ZF	THP-1	ERX2868668SRX1744957	0.90975	0.989023
ERX2868668	CTCF	Blood	C2H2 ZF	THP-1	SRX1744958	CTCF	Blood	C2H2 ZF	THP-1	ERX2868668SRX1744958	0.898089	0.986566
ERX2868668	CTCF	Blood	C2H2 ZF	THP-1	SRX1744959	CTCF	Blood	C2H2 ZF	THP-1	ERX2868668SRX1744959	0.906921	0.98927
ERX2868668	CTCF	Blood	C2H2 ZF	THP-1	SRX1744960	CTCF	Blood	C2H2 ZF	THP-1	ERX2868668SRX1744960	0.913438	0.986714
ERX2868668	CTCF	Blood	C2H2 ZF	THP-1	SRX1744961	CTCF	Blood	C2H2 ZF	THP-1	ERX2868668SRX1744961	0.923639	0.992129
ERX2868668	CTCF	Blood	C2H2 ZF	THP-1	SRX1801655	CTCF	Digestive tract	C2H2 ZF	COLO 829	ERX2868668SRX1801655	0.936327	0.993369
ERX2868668	CTCF	Blood	C2H2 ZF	THP-1	SRX186638	CTCF	Neural	C2H2 ZF	SK-N-SH	ERX2868668SRX186638	0.914447	0.989041
ERX2868668	CTCF	Blood	C2H2 ZF	THP-1	SRX186704	CTCF	Blood	C2H2 ZF	Monocytes-CD14+	ERX2868668SRX186704	0.912097	0.98669
ERX2868668	CTCF	Blood	C2H2 ZF	THP-1	SRX186778	CTCF	Lung	C2H2 ZF	A549	ERX2868668SRX186778	0.902496	0.987741
ERX2868668	CTCF	Blood	C2H2 ZF	THP-1	SRX188947	CTCF	Blood	C2H2 ZF	GM10266	ERX2868668SRX188947	0.916805	0.990502
ERX2868668	CTCF	Blood	C2H2 ZF	THP-1	SRX188950	CTCF	Blood	C2H2 ZF	GM20000	ERX2868668SRX188950	0.907819	0.986483
ERX2868668	CTCF	Blood	C2H2 ZF	THP-1	SRX188951	CTCF	Prostate	C2H2 ZF	LNCAP	ERX2868668SRX188951	0.910642	0.986358
ERX2868668	CTCF	Blood	C2H2 ZF	THP-1	SRX188960	CTCF	Others	C2H2 ZF	Spleen	ERX2868668SRX188960	0.865086	0.949472
ERX2868668	CTCF	Blood	C2H2 ZF	THP-1	SRX188962	CTCF	Blood	C2H2 ZF	GM13976	ERX2868668SRX188962	0.911475	0.98672
ERX2868668	CTCF	Blood	C2H2 ZF	THP-1	SRX188963	CTCF	Kidney	C2H2 ZF	Kidney	ERX2868668SRX188963	0.89781	0.98167
ERX2868668	CTCF	Blood	C2H2 ZF	THP-1	SRX188964	CTCF	Prostate	C2H2 ZF	LNCAP	ERX2868668SRX188964	0.889585	0.983889
ERX2868668	CTCF	Blood	C2H2 ZF	THP-1	SRX188968	CTCF	Blood	C2H2 ZF	GM10248	ERX2868668SRX188968	0.891323	0.988495
ERX2868668	CTCF	Blood	C2H2 ZF	THP-1	SRX188970	CTCF	Neural	C2H2 ZF	Medullo	ERX2868668SRX188970	0.921411	0.991587
ERX2868668	CTCF	Blood	C2H2 ZF	THP-1	SRX189083	CTCF	Lung	C2H2 ZF	WI-38	ERX2868668SRX189083	0.870173	0.966402
ERX2868668	CTCF	Blood	C2H2 ZF	THP-1	SRX190190	CTCF	Breast	C2H2 ZF	MCF-7	ERX2868668SRX190190	0.914537	0.984112
ERX2868668	CTCF	Blood	C2H2 ZF	THP-1	SRX190230	CTCF	Uterus	C2H2 ZF	ECC-1	ERX2868668SRX190230	0.864989	0.978592
ERX2868668	CTCF	Blood	C2H2 ZF	THP-1	SRX190276	CTCF	Blood	C2H2 ZF	K-562	ERX2868668SRX190276	0.91756	0.986102
ERX2868668	CTCF	Blood	C2H2 ZF	THP-1	SRX1950174	CTCF	Prostate	C2H2 ZF	VCaP	ERX2868668SRX1950174	0.860182	0.978163
ERX2868668	CTCF	Blood	C2H2 ZF	THP-1	SRX1950175	CTCF	Prostate	C2H2 ZF	VCaP	ERX2868668SRX1950175	0.848802	0.974497
ERX2868668	CTCF	Blood	C2H2 ZF	THP-1	SRX1950176	CTCF	Prostate	C2H2 ZF	VCaP	ERX2868668SRX1950176	0.857791	0.978156
ERX2868668	CTCF	Blood	C2H2 ZF	THP-1	SRX1950177	CTCF	Prostate	C2H2 ZF	VCaP	ERX2868668SRX1950177	0.85241	0.97605
ERX2868668	CTCF	Blood	C2H2 ZF	THP-1	SRX1967777	CTCF	Epidermis	C2H2 ZF	Keratinocytes	ERX2868668SRX1967777	0.888031	0.977283
ERX2868668	CTCF	Blood	C2H2 ZF	THP-1	SRX1967778	CTCF	Epidermis	C2H2 ZF	Keratinocytes	ERX2868668SRX1967778	0.897116	0.983034
ERX2868668	CTCF	Blood	C2H2 ZF	THP-1	SRX199857	CTCF	Blood	C2H2 ZF	GM12873	ERX2868668SRX199857	0.904762	0.981024
ERX2868668	CTCF	Blood	C2H2 ZF	THP-1	SRX199858	CTCF	Placenta	C2H2 ZF	HVMF	ERX2868668SRX199858	0.886764	0.987107
ERX2868668	CTCF	Blood	C2H2 ZF	THP-1	SRX199859	CTCF	Breast	C2H2 ZF	HMEC	ERX2868668SRX199859	0.890951	0.982002
ERX2868668	CTCF	Blood	C2H2 ZF	THP-1	SRX199861	CTCF	Blood	C2H2 ZF	GM12872	ERX2868668SRX199861	0.890517	0.979281
ERX2868668	CTCF	Blood	C2H2 ZF	THP-1	SRX199862	CTCF	Lung	C2H2 ZF	WI-38	ERX2868668SRX199862	0.896296	0.975589
ERX2868668	CTCF	Blood	C2H2 ZF	THP-1	SRX199863	CTCF	Lung	C2H2 ZF	AG04450	ERX2868668SRX199863	0.876806	0.982845
ERX2868668	CTCF	Blood	C2H2 ZF	THP-1	SRX199864	CTCF	Blood	C2H2 ZF	GM12865	ERX2868668SRX199864	0.882083	0.985698
ERX2868668	CTCF	Blood	C2H2 ZF	THP-1	SRX199865	CTCF	Lung	C2H2 ZF	WI-38	ERX2868668SRX199865	0.882217	0.982807
ERX2868668	CTCF	Blood	C2H2 ZF	THP-1	SRX199867	CTCF	Lung	C2H2 ZF	A549	ERX2868668SRX199867	0.902592	0.984544
ERX2868668	CTCF	Blood	C2H2 ZF	THP-1	SRX199878	CTCF	Neural	C2H2 ZF	BE(2)-C	ERX2868668SRX199878	0.9	0.985719
ERX2868668	CTCF	Blood	C2H2 ZF	THP-1	SRX199879	CTCF	Digestive tract	C2H2 ZF	HCT 116	ERX2868668SRX199879	0.914809	0.989081
ERX2868668	CTCF	Blood	C2H2 ZF	THP-1	SRX199880	CTCF	Digestive tract	C2H2 ZF	HCT 116	ERX2868668SRX199880	0.921912	0.990154
ERX2868668	CTCF	Blood	C2H2 ZF	THP-1	SRX199881	CTCF	Neural	C2H2 ZF	BE(2)-C	ERX2868668SRX199881	0.907656	0.987151
ERX2868668	CTCF	Blood	C2H2 ZF	THP-1	SRX199885	CTCF	Cardiovascular	C2H2 ZF	HCM	ERX2868668SRX199885	0.872645	0.983564
ERX2868668	CTCF	Blood	C2H2 ZF	THP-1	SRX199886	CTCF	Breast	C2H2 ZF	MCF-7	ERX2868668SRX199886	0.906151	0.980042
ERX2868668	CTCF	Blood	C2H2 ZF	THP-1	SRX199890	CTCF	Neural	C2H2 ZF	HAc	ERX2868668SRX199890	0.901563	0.983329
ERX2868668	CTCF	Blood	C2H2 ZF	THP-1	SRX199891	CTCF	Breast	C2H2 ZF	MCF-7	ERX2868668SRX199891	0.891975	0.980702
ERX2868668	CTCF	Blood	C2H2 ZF	THP-1	SRX199893	CTCF	Neural	C2H2 ZF	HRPEpiC	ERX2868668SRX199893	0.916401	0.991431
ERX2868668	CTCF	Blood	C2H2 ZF	THP-1	SRX199894	CTCF	Kidney	C2H2 ZF	RPTEC	ERX2868668SRX199894	0.885084	0.983073
ERX2868668	CTCF	Blood	C2H2 ZF	THP-1	SRX199895	CTCF	Kidney	C2H2 ZF	RPTEC	ERX2868668SRX199895	0.909306	0.9879
ERX2868668	CTCF	Blood	C2H2 ZF	THP-1	SRX199896	CTCF	Neural	C2H2 ZF	HA-sp	ERX2868668SRX199896	0.902362	0.987505
ERX2868668	CTCF	Blood	C2H2 ZF	THP-1	SRX199897	CTCF	Epidermis	C2H2 ZF	HFF-Myc	ERX2868668SRX199897	0.885233	0.986978
ERX2868668	CTCF	Blood	C2H2 ZF	THP-1	SRX199899	CTCF	Epidermis	C2H2 ZF	HFF-Myc	ERX2868668SRX199899	0.91193	0.986077
ERX2868668	CTCF	Blood	C2H2 ZF	THP-1	SRX199903	CTCF	Epidermis	C2H2 ZF	NHDF-neo	ERX2868668SRX199903	0.879693	0.97999
ERX2868668	CTCF	Blood	C2H2 ZF	THP-1	SRX199904	CTCF	Epidermis	C2H2 ZF	NHDF-neo	ERX2868668SRX199904	0.849366	0.976227
ERX2868668	CTCF	Blood	C2H2 ZF	THP-1	SRX199905	CTCF	Cardiovascular	C2H2 ZF	HCM	ERX2868668SRX199905	0.904314	0.988577
ERX2868668	CTCF	Blood	C2H2 ZF	THP-1	SRX2166893	CTCF	Neural	C2H2 ZF	Retina	ERX2868668SRX2166893	0.869748	0.969746
ERX2868668	CTCF	Blood	C2H2 ZF	THP-1	SRX2166894	CTCF	Neural	C2H2 ZF	Retina	ERX2868668SRX2166894	0.880462	0.972851
ERX2868668	CTCF	Blood	C2H2 ZF	THP-1	SRX2166895	CTCF	Neural	C2H2 ZF	Retina	ERX2868668SRX2166895	0.83852	0.958148
ERX2868668	CTCF	Blood	C2H2 ZF	THP-1	SRX2570608	CTCF	Blood	C2H2 ZF	HAP1	ERX2868668SRX2570608	0.897174	0.989103
ERX2868668	CTCF	Blood	C2H2 ZF	THP-1	SRX2570609	CTCF	Blood	C2H2 ZF	HAP1	ERX2868668SRX2570609	0.903785	0.989959
ERX2868668	CTCF	Blood	C2H2 ZF	THP-1	SRX2570610	CTCF	Blood	C2H2 ZF	HAP1	ERX2868668SRX2570610	0.88062	0.98604
ERX2868668	CTCF	Blood	C2H2 ZF	THP-1	SRX2570611	CTCF	Blood	C2H2 ZF	HAP1	ERX2868668SRX2570611	0.913078	0.991561
ERX2868668	CTCF	Blood	C2H2 ZF	THP-1	SRX265428	CTCF	Breast	C2H2 ZF	SUM 159PT	ERX2868668SRX265428	0.80076	0.855908
ERX2868668	CTCF	Blood	C2H2 ZF	THP-1	SRX2655460	CTCF	Blood	C2H2 ZF	THP-1	ERX2868668SRX2655460	0.863636	0.967475
ERX2868668	CTCF	Blood	C2H2 ZF	THP-1	SRX2655461	CTCF	Blood	C2H2 ZF	THP-1	ERX2868668SRX2655461	0.867561	0.963627
ERX2868668	CTCF	Blood	C2H2 ZF	THP-1	SRX3056626	CTCF	Blood	C2H2 ZF	Erythroblasts	ERX2868668SRX3056626	0.899689	0.985444
ERX2868668	CTCF	Blood	C2H2 ZF	THP-1	SRX3056629	CTCF	Blood	C2H2 ZF	Erythroblasts	ERX2868668SRX3056629	0.906813	0.985048
ERX2868668	CTCF	Blood	C2H2 ZF	THP-1	SRX3288560	CTCF	Pluripotent stem cell	C2H2 ZF	hESC H9	ERX2868668SRX3288560	0.6	0.912638
ERX2868668	CTCF	Blood	C2H2 ZF	THP-1	SRX3288561	CTCF	Pluripotent stem cell	C2H2 ZF	hESC H9	ERX2868668SRX3288561	0.813717	0.960869
ERX2868668	CTCF	Blood	C2H2 ZF	THP-1	SRX3437418	CTCF	Uterus	C2H2 ZF	HeLa	ERX2868668SRX3437418	0.925181	0.993369
ERX2868668	CTCF	Blood	C2H2 ZF	THP-1	SRX3437420	CTCF	Uterus	C2H2 ZF	HeLa	ERX2868668SRX3437420	0.925181	0.992802
ERX2868668	CTCF	Blood	C2H2 ZF	THP-1	SRX3437421	CTCF	Uterus	C2H2 ZF	HeLa	ERX2868668SRX3437421	0.93317	0.993422
ERX2868668	CTCF	Blood	C2H2 ZF	THP-1	SRX3437422	CTCF	Uterus	C2H2 ZF	HeLa	ERX2868668SRX3437422	0.929326	0.993399
ERX2868668	CTCF	Blood	C2H2 ZF	THP-1	SRX3437426	CTCF	Uterus	C2H2 ZF	HeLa	ERX2868668SRX3437426	0	0
ERX2868668	CTCF	Blood	C2H2 ZF	THP-1	SRX3482873	CTCF	Pluripotent stem cell	C2H2 ZF	hESC HUES64	ERX2868668SRX3482873	0.897335	0.984558
ERX2868668	CTCF	Blood	C2H2 ZF	THP-1	SRX356455	CTCF	Blood	C2H2 ZF	GM12878	ERX2868668SRX356455	0.932119	0.993301
ERX2868668	CTCF	Blood	C2H2 ZF	THP-1	SRX356456	CTCF	Blood	C2H2 ZF	GM12878	ERX2868668SRX356456	0.89909	0.986607
ERX2868668	CTCF	Blood	C2H2 ZF	THP-1	SRX356502	CTCF	Blood	C2H2 ZF	GM12891	ERX2868668SRX356502	0.901316	0.987799
ERX2868668	CTCF	Blood	C2H2 ZF	THP-1	SRX356524	CTCF	Blood	C2H2 ZF	GM12892	ERX2868668SRX356524	0.920569	0.99249
ERX2868668	CTCF	Blood	C2H2 ZF	THP-1	SRX356562	CTCF	Blood	C2H2 ZF	GM18505	ERX2868668SRX356562	0.91273	0.99015
ERX2868668	CTCF	Blood	C2H2 ZF	THP-1	SRX356579	CTCF	Blood	C2H2 ZF	GM18526	ERX2868668SRX356579	0.898119	0.988724
ERX2868668	CTCF	Blood	C2H2 ZF	THP-1	SRX356595	CTCF	Blood	C2H2 ZF	GM18951	ERX2868668SRX356595	0.9112	0.990174
ERX2868668	CTCF	Blood	C2H2 ZF	THP-1	SRX356596	CTCF	Blood	C2H2 ZF	GM18951	ERX2868668SRX356596	0.9096	0.99041
ERX2868668	CTCF	Blood	C2H2 ZF	THP-1	SRX356612	CTCF	Blood	C2H2 ZF	GM19099	ERX2868668SRX356612	0.922078	0.991762
ERX2868668	CTCF	Blood	C2H2 ZF	THP-1	SRX356613	CTCF	Blood	C2H2 ZF	GM19099	ERX2868668SRX356613	0.91573	0.990403
ERX2868668	CTCF	Blood	C2H2 ZF	THP-1	SRX356630	CTCF	Blood	C2H2 ZF	GM19193	ERX2868668SRX356630	0.92439	0.992309
ERX2868668	CTCF	Blood	C2H2 ZF	THP-1	SRX356646	CTCF	Blood	C2H2 ZF	GM19238	ERX2868668SRX356646	0.930233	0.993593
ERX2868668	CTCF	Blood	C2H2 ZF	THP-1	SRX356647	CTCF	Blood	C2H2 ZF	GM19238	ERX2868668SRX356647	0.909619	0.987691
ERX2868668	CTCF	Blood	C2H2 ZF	THP-1	SRX356667	CTCF	Blood	C2H2 ZF	GM19239	ERX2868668SRX356667	0.928218	0.993004
ERX2868668	CTCF	Blood	C2H2 ZF	THP-1	SRX356668	CTCF	Blood	C2H2 ZF	GM19239	ERX2868668SRX356668	0.907285	0.989721
ERX2868668	CTCF	Blood	C2H2 ZF	THP-1	SRX356690	CTCF	Blood	C2H2 ZF	GM19240	ERX2868668SRX356690	0.917293	0.992067
ERX2868668	CTCF	Blood	C2H2 ZF	THP-1	SRX356730	CTCF	Blood	C2H2 ZF	Lymphoblastoid cell line	ERX2868668SRX356730	0.925435	0.993214
ERX2868668	CTCF	Blood	C2H2 ZF	THP-1	SRX356731	CTCF	Blood	C2H2 ZF	Lymphoblastoid cell line	ERX2868668SRX356731	0.912646	0.992112
ERX2868668	CTCF	Blood	C2H2 ZF	THP-1	SRX356732	CTCF	Blood	C2H2 ZF	Lymphoblastoid cell line	ERX2868668SRX356732	0.919835	0.990472
ERX2868668	CTCF	Blood	C2H2 ZF	THP-1	SRX356748	CTCF	Blood	C2H2 ZF	Lymphoblastoid cell line	ERX2868668SRX356748	0.915574	0.991743
ERX2868668	CTCF	Blood	C2H2 ZF	THP-1	SRX356749	CTCF	Blood	C2H2 ZF	Lymphoblastoid cell line	ERX2868668SRX356749	0.91598	0.992164
ERX2868668	CTCF	Blood	C2H2 ZF	THP-1	SRX356750	CTCF	Blood	C2H2 ZF	Lymphoblastoid cell line	ERX2868668SRX356750	0.92571	0.991307
ERX2868668	CTCF	Blood	C2H2 ZF	THP-1	SRX356766	CTCF	Blood	C2H2 ZF	Lymphoblastoid cell line	ERX2868668SRX356766	0.927741	0.993249
ERX2868668	CTCF	Blood	C2H2 ZF	THP-1	SRX356767	CTCF	Blood	C2H2 ZF	Lymphoblastoid cell line	ERX2868668SRX356767	0.923077	0.99291
ERX2868668	CTCF	Blood	C2H2 ZF	THP-1	SRX356768	CTCF	Blood	C2H2 ZF	Lymphoblastoid cell line	ERX2868668SRX356768	0.932007	0.992801
ERX2868668	CTCF	Blood	C2H2 ZF	THP-1	SRX356784	CTCF	Blood	C2H2 ZF	MS1	ERX2868668SRX356784	0.920635	0.992241
ERX2868668	CTCF	Blood	C2H2 ZF	THP-1	SRX356785	CTCF	Blood	C2H2 ZF	MS1	ERX2868668SRX356785	0.920875	0.992662
ERX2868668	CTCF	Blood	C2H2 ZF	THP-1	SRX356786	CTCF	Blood	C2H2 ZF	MS1	ERX2868668SRX356786	0.923778	0.992228
ERX2868668	CTCF	Blood	C2H2 ZF	THP-1	SRX3583188	CTCF	Breast	C2H2 ZF	MCF-7	ERX2868668SRX3583188	0.879832	0.981055
ERX2868668	CTCF	Blood	C2H2 ZF	THP-1	SRX3800709	CTCF	Breast	C2H2 ZF	T-47D	ERX2868668SRX3800709	0.92636	0.988909
ERX2868668	CTCF	Blood	C2H2 ZF	THP-1	SRX3800710	CTCF	Breast	C2H2 ZF	T-47D	ERX2868668SRX3800710	0.918285	0.988344
ERX2868668	CTCF	Blood	C2H2 ZF	THP-1	SRX3927292	CTCF	Blood	C2H2 ZF	EOL-1	ERX2868668SRX3927292	0.91133	0.989229
ERX2868668	CTCF	Blood	C2H2 ZF	THP-1	SRX395616	CTCF	Breast	C2H2 ZF	T-47D	ERX2868668SRX395616	0.915798	0.989044
ERX2868668	CTCF	Blood	C2H2 ZF	THP-1	SRX395617	CTCF	Breast	C2H2 ZF	T-47D	ERX2868668SRX395617	0.913738	0.989043
ERX2868668	CTCF	Blood	C2H2 ZF	THP-1	SRX4001757	CTCF	Blood	C2H2 ZF	Macrophages	ERX2868668SRX4001757	0.838612	0.974242
ERX2868668	CTCF	Blood	C2H2 ZF	THP-1	SRX4001760	CTCF	Blood	C2H2 ZF	Macrophages	ERX2868668SRX4001760	0.854973	0.977825
ERX2868668	CTCF	Blood	C2H2 ZF	THP-1	SRX4001833	CTCF	Blood	C2H2 ZF	THP-1	ERX2868668SRX4001833	0.885759	0.986601
ERX2868668	CTCF	Blood	C2H2 ZF	THP-1	SRX4155650	CTCF	Neural	C2H2 ZF	KELLY	ERX2868668SRX4155650	0.90796	0.985161
ERX2868668	CTCF	Blood	C2H2 ZF	THP-1	SRX4155662	CTCF	Neural	C2H2 ZF	KELLY	ERX2868668SRX4155662	0.904448	0.985826
ERX2868668	CTCF	Blood	C2H2 ZF	THP-1	SRX4155663	CTCF	Neural	C2H2 ZF	KELLY	ERX2868668SRX4155663	0.911716	0.987586
ERX2868668	CTCF	Blood	C2H2 ZF	THP-1	SRX4221460	CTCF	Neural	C2H2 ZF	SK-N-SH	ERX2868668SRX4221460	0.868132	0.983308
ERX2868668	CTCF	Blood	C2H2 ZF	THP-1	SRX4221464	CTCF	Kidney	C2H2 ZF	293	ERX2868668SRX4221464	0.894531	0.988398
ERX2868668	CTCF	Blood	C2H2 ZF	THP-1	SRX4284004	CTCF	Blood	C2H2 ZF	B cells	ERX2868668SRX4284004	0.93161	0.992128
ERX2868668	CTCF	Blood	C2H2 ZF	THP-1	SRX4284007	CTCF	Blood	C2H2 ZF	B cells	ERX2868668SRX4284007	0.928989	0.992737
ERX2868668	CTCF	Blood	C2H2 ZF	THP-1	SRX4284008	CTCF	Blood	C2H2 ZF	B cells	ERX2868668SRX4284008	0.920235	0.991831
ERX2868668	CTCF	Blood	C2H2 ZF	THP-1	SRX4284011	CTCF	Blood	C2H2 ZF	B cells	ERX2868668SRX4284011	0.928989	0.993014
ERX2868668	CTCF	Blood	C2H2 ZF	THP-1	SRX4288473	CTCF	Blood	C2H2 ZF	Lymphoblastoid cell line	ERX2868668SRX4288473	0.531023	0.788615
ERX2868668	CTCF	Blood	C2H2 ZF	THP-1	SRX4288474	CTCF	Blood	C2H2 ZF	Lymphoblastoid cell line	ERX2868668SRX4288474	0.636519	0.905764
ERX2868668	CTCF	Blood	C2H2 ZF	THP-1	SRX4288475	CTCF	Blood	C2H2 ZF	Lymphoblastoid cell line	ERX2868668SRX4288475	0.629755	0.906032
ERX2868668	CTCF	Blood	C2H2 ZF	THP-1	SRX4288476	CTCF	Blood	C2H2 ZF	Lymphoblastoid cell line	ERX2868668SRX4288476	0.561078	0.898079
ERX2868668	CTCF	Blood	C2H2 ZF	THP-1	SRX4484978	CTCF	Blood	C2H2 ZF	SEM	ERX2868668SRX4484978	0.925349	0.990451
ERX2868668	CTCF	Blood	C2H2 ZF	THP-1	SRX4521396	CTCF	Blood	C2H2 ZF	Macrophages	ERX2868668SRX4521396	0.885874	0.981284
ERX2868668	CTCF	Blood	C2H2 ZF	THP-1	SRX4521398	CTCF	Blood	C2H2 ZF	Macrophages	ERX2868668SRX4521398	0.865306	0.974057
ERX2868668	CTCF	Blood	C2H2 ZF	THP-1	SRX4714474	CTCF	Breast	C2H2 ZF	T-47D	ERX2868668SRX4714474	0.9107	0.987022
ERX2868668	CTCF	Blood	C2H2 ZF	THP-1	SRX4714479	CTCF	Breast	C2H2 ZF	T-47D	ERX2868668SRX4714479	0.920546	0.989335
ERX2868668	CTCF	Blood	C2H2 ZF	THP-1	SRX476480	CTCF	Blood	C2H2 ZF	THP-1	ERX2868668SRX476480	0.917208	0.988176
ERX2868668	CTCF	Blood	C2H2 ZF	THP-1	SRX4890467	CTCF	Blood	C2H2 ZF	Kasumi-1	ERX2868668SRX4890467	0.909165	0.986989
ERX2868668	CTCF	Blood	C2H2 ZF	THP-1	SRX4958394	CTCF	Kidney	C2H2 ZF	293	ERX2868668SRX4958394	0.908589	0.990862
ERX2868668	CTCF	Blood	C2H2 ZF	THP-1	SRX4958405	CTCF	Kidney	C2H2 ZF	293	ERX2868668SRX4958405	0.891725	0.988536
ERX2868668	CTCF	Blood	C2H2 ZF	THP-1	SRX5001394	CTCF	Bone	C2H2 ZF	HT-1080	ERX2868668SRX5001394	0.932399	0.992024
ERX2868668	CTCF	Blood	C2H2 ZF	THP-1	SRX5001396	CTCF	Bone	C2H2 ZF	HT-1080	ERX2868668SRX5001396	0.93444	0.991844
ERX2868668	CTCF	Blood	C2H2 ZF	THP-1	SRX5001397	CTCF	Bone	C2H2 ZF	HT-1080	ERX2868668SRX5001397	0.901099	0.984693
ERX2868668	CTCF	Blood	C2H2 ZF	THP-1	SRX5126613	CTCF	Epidermis	C2H2 ZF	Dombi23	ERX2868668SRX5126613	0.485445	0.865283
ERX2868668	CTCF	Blood	C2H2 ZF	THP-1	SRX5290913	CTCF	Lung	C2H2 ZF	IMR-90	ERX2868668SRX5290913	0.720911	0.94153
ERX2868668	CTCF	Blood	C2H2 ZF	THP-1	SRX5290914	CTCF	Lung	C2H2 ZF	IMR-90	ERX2868668SRX5290914	0.635434	0.918673
ERX2868668	CTCF	Blood	C2H2 ZF	THP-1	SRX5333219	CTCF	Blood	C2H2 ZF	697	ERX2868668SRX5333219	0.913561	0.97367
ERX2868668	CTCF	Blood	C2H2 ZF	THP-1	SRX5391686	CTCF	Blood	C2H2 ZF	Neutrophils	ERX2868668SRX5391686	0.815373	0.929895
ERX2868668	CTCF	Blood	C2H2 ZF	THP-1	SRX5522009	CTCF	Blood	C2H2 ZF	HUDEP-2	ERX2868668SRX5522009	0.924793	0.992398
ERX2868669	CTCF	Blood	C2H2 ZF	THP-1	ERX2868670	CTCF	Blood	C2H2 ZF	THP-1	ERX2868669ERX2868670	0.961506	0.996617
ERX2868669	CTCF	Blood	C2H2 ZF	THP-1	ERX2868671	CTCF	Blood	C2H2 ZF	THP-1	ERX2868669ERX2868671	0.947151	0.995803
ERX2868669	CTCF	Blood	C2H2 ZF	THP-1	ERX2868672	CTCF	Blood	C2H2 ZF	THP-1	ERX2868669ERX2868672	0.939145	0.994511
ERX2868669	CTCF	Blood	C2H2 ZF	THP-1	ERX2868673	CTCF	Blood	C2H2 ZF	THP-1	ERX2868669ERX2868673	0.955075	0.996171
ERX2868669	CTCF	Blood	C2H2 ZF	THP-1	ERX2868692	CTCF	Blood	C2H2 ZF	THP-1	ERX2868669ERX2868692	0.948505	0.996291
ERX2868669	CTCF	Blood	C2H2 ZF	THP-1	ERX2868693	CTCF	Blood	C2H2 ZF	THP-1	ERX2868669ERX2868693	0.955	0.996151
ERX2868669	CTCF	Blood	C2H2 ZF	THP-1	ERX2868695	CTCF	Blood	C2H2 ZF	THP-1	ERX2868669ERX2868695	0.946976	0.996058
ERX2868669	CTCF	Blood	C2H2 ZF	THP-1	ERX2868696	CTCF	Blood	C2H2 ZF	THP-1	ERX2868669ERX2868696	0.953294	0.996735
ERX2868669	CTCF	Blood	C2H2 ZF	THP-1	ERX2868697	CTCF	Blood	C2H2 ZF	THP-1	ERX2868669ERX2868697	0.958333	0.99657
ERX2868669	CTCF	Blood	C2H2 ZF	THP-1	ERX2868710	CTCF	Lung	C2H2 ZF	A549	ERX2868669ERX2868710	0.933065	0.993923
ERX2868669	CTCF	Blood	C2H2 ZF	THP-1	ERX2868711	CTCF	Lung	C2H2 ZF	BEAS-2B	ERX2868669ERX2868711	0.887858	0.98702
ERX2868669	CTCF	Blood	C2H2 ZF	THP-1	ERX2868712	CTCF	Lung	C2H2 ZF	BEAS-2B	ERX2868669ERX2868712	0.913217	0.990659
ERX2868669	CTCF	Blood	C2H2 ZF	THP-1	ERX2868713	CTCF	Unclassified	C2H2 ZF	Unclassified	ERX2868669ERX2868713	0.940447	0.99441
ERX2868669	CTCF	Blood	C2H2 ZF	THP-1	ERX2868714	CTCF	Blood	C2H2 ZF	HEL 92.1.7	ERX2868669ERX2868714	0.937086	0.993402
ERX2868669	CTCF	Blood	C2H2 ZF	THP-1	ERX2868715	CTCF	Blood	C2H2 ZF	K-562	ERX2868669ERX2868715	0.9219	0.991694
ERX2868669	CTCF	Blood	C2H2 ZF	THP-1	ERX2868716	CTCF	Blood	C2H2 ZF	K-562	ERX2868669ERX2868716	0.925714	0.990664
ERX2868669	CTCF	Blood	C2H2 ZF	THP-1	ERX2868717	CTCF	Blood	C2H2 ZF	MEG-01	ERX2868669ERX2868717	0.93704	0.993178
ERX2868669	CTCF	Blood	C2H2 ZF	THP-1	ERX2868732	CTCF	Blood	C2H2 ZF	HuT 78	ERX2868669ERX2868732	0.910288	0.987637
ERX2868669	CTCF	Blood	C2H2 ZF	THP-1	ERX2868733	CTCF	Blood	C2H2 ZF	HuT 78	ERX2868669ERX2868733	0.927572	0.991714
ERX2868669	CTCF	Blood	C2H2 ZF	THP-1	ERX2868734	CTCF	Blood	C2H2 ZF	HuT 78	ERX2868669ERX2868734	0.745532	0.971699
ERX2868669	CTCF	Blood	C2H2 ZF	THP-1	ERX2868735	CTCF	Blood	C2H2 ZF	HuT 78	ERX2868669ERX2868735	0.769821	0.975663
ERX2868669	CTCF	Blood	C2H2 ZF	THP-1	ERX2868752	CTCF	Blood	C2H2 ZF	RAJI	ERX2868669ERX2868752	0.934837	0.991927
ERX2868669	CTCF	Blood	C2H2 ZF	THP-1	ERX2868761	CTCF	Blood	C2H2 ZF	RAMOS	ERX2868669ERX2868761	0.920965	0.984904
ERX2868669	CTCF	Blood	C2H2 ZF	THP-1	ERX2868777	CTCF	Blood	C2H2 ZF	NAMALWA	ERX2868669ERX2868777	0.9401	0.993887
ERX2868669	CTCF	Blood	C2H2 ZF	THP-1	ERX2868778	CTCF	Blood	C2H2 ZF	RAMOS	ERX2868669ERX2868778	0.924167	0.99142
ERX2868669	CTCF	Blood	C2H2 ZF	THP-1	ERX2868782	CTCF	Blood	C2H2 ZF	NAMALWA	ERX2868669ERX2868782	0.936364	0.993432
ERX2868669	CTCF	Blood	C2H2 ZF	THP-1	ERX2868792	CTCF	Blood	C2H2 ZF	Daudi	ERX2868669ERX2868792	0.91113	0.988759
ERX2868669	CTCF	Blood	C2H2 ZF	THP-1	ERX2868793	CTCF	Blood	C2H2 ZF	Daudi	ERX2868669ERX2868793	0.887205	0.984716
ERX2868669	CTCF	Blood	C2H2 ZF	THP-1	ERX2868794	CTCF	Blood	C2H2 ZF	Jurkat	ERX2868669ERX2868794	0.934265	0.993227
ERX2868669	CTCF	Blood	C2H2 ZF	THP-1	ERX2868800	CTCF	Blood	C2H2 ZF	Jurkat	ERX2868669ERX2868800	0.928274	0.992537
ERX2868669	CTCF	Blood	C2H2 ZF	THP-1	ERX2868801	CTCF	Blood	C2H2 ZF	KU812	ERX2868669ERX2868801	0.924481	0.991315
ERX2868669	CTCF	Blood	C2H2 ZF	THP-1	ERX2868812	CTCF	Blood	C2H2 ZF	Jurkat	ERX2868669ERX2868812	0.925	0.991358
ERX2868669	CTCF	Blood	C2H2 ZF	THP-1	ERX2868813	CTCF	Blood	C2H2 ZF	RAJI	ERX2868669ERX2868813	0.92352	0.990676
ERX2868669	CTCF	Blood	C2H2 ZF	THP-1	ERX2868814	CTCF	Blood	C2H2 ZF	KU812	ERX2868669ERX2868814	0.933661	0.992771
ERX2868669	CTCF	Blood	C2H2 ZF	THP-1	ERX2868821	CTCF	Blood	C2H2 ZF	Jurkat	ERX2868669ERX2868821	0.77901	0.978095
ERX2868669	CTCF	Blood	C2H2 ZF	THP-1	ERX2869656	CTCF	Lung	C2H2 ZF	A549	ERX2868669ERX2869656	0.917197	0.99235
ERX2868669	CTCF	Blood	C2H2 ZF	THP-1	SRX031246	CTCF	Cardiovascular	C2H2 ZF	HUVEC	ERX2868669SRX031246	0.858744	0.981484
ERX2868669	CTCF	Blood	C2H2 ZF	THP-1	SRX038524	CTCF	Pluripotent stem cell	C2H2 ZF	hESC H1	ERX2868669SRX038524	0.874046	0.970483
ERX2868669	CTCF	Blood	C2H2 ZF	THP-1	SRX038665	CTCF	Lung	C2H2 ZF	NHLF	ERX2868669SRX038665	0.90315	0.987356
ERX2868669	CTCF	Blood	C2H2 ZF	THP-1	SRX067387	CTCF	Epidermis	C2H2 ZF	NHEK	ERX2868669SRX067387	0.883562	0.975587
ERX2868669	CTCF	Blood	C2H2 ZF	THP-1	SRX067396	CTCF	Liver	C2H2 ZF	Hep G2	ERX2868669SRX067396	0.871525	0.976953
ERX2868669	CTCF	Blood	C2H2 ZF	THP-1	SRX067423	CTCF	Pluripotent stem cell	C2H2 ZF	hESC H1	ERX2868669SRX067423	0.888277	0.978328
ERX2868669	CTCF	Blood	C2H2 ZF	THP-1	SRX067475	CTCF	Breast	C2H2 ZF	HMEC	ERX2868669SRX067475	0.871138	0.982214
ERX2868669	CTCF	Blood	C2H2 ZF	THP-1	SRX067495	CTCF	Epidermis	C2H2 ZF	NHDF	ERX2868669SRX067495	0.876328	0.978522
ERX2868669	CTCF	Blood	C2H2 ZF	THP-1	SRX067503	CTCF	Blood	C2H2 ZF	GM12878	ERX2868669SRX067503	0.920761	0.989877
ERX2868669	CTCF	Blood	C2H2 ZF	THP-1	SRX067513	CTCF	Muscle	C2H2 ZF	HSMM	ERX2868669SRX067513	0.892581	0.981391
ERX2868669	CTCF	Blood	C2H2 ZF	THP-1	SRX067516	CTCF	Neural	C2H2 ZF	NH-A	ERX2868669SRX067516	0.829986	0.972496
ERX2868669	CTCF	Blood	C2H2 ZF	THP-1	SRX067534	CTCF	Muscle	C2H2 ZF	HSMM	ERX2868669SRX067534	0.878604	0.978438
ERX2868669	CTCF	Blood	C2H2 ZF	THP-1	SRX067536	CTCF	Uterus	C2H2 ZF	HeLa	ERX2868669SRX067536	0.88088	0.967796
ERX2868669	CTCF	Blood	C2H2 ZF	THP-1	SRX080336	CTCF	Neural	C2H2 ZF	HRPEpiC	ERX2868669SRX080336	0.910377	0.984389
ERX2868669	CTCF	Blood	C2H2 ZF	THP-1	SRX080338	CTCF	Breast	C2H2 ZF	HMF	ERX2868669SRX080338	0.913181	0.988501
ERX2868669	CTCF	Blood	C2H2 ZF	THP-1	SRX080341	CTCF	Epidermis	C2H2 ZF	AG04449	ERX2868669SRX080341	0.897656	0.985409
ERX2868669	CTCF	Blood	C2H2 ZF	THP-1	SRX080344	CTCF	Cardiovascular	C2H2 ZF	HPAF	ERX2868669SRX080344	0.888123	0.976613
ERX2868669	CTCF	Blood	C2H2 ZF	THP-1	SRX080352	CTCF	Digestive tract	C2H2 ZF	Caco-2	ERX2868669SRX080352	0.910103	0.987292
ERX2868669	CTCF	Blood	C2H2 ZF	THP-1	SRX080359	CTCF	Neural	C2H2 ZF	HA-sp	ERX2868669SRX080359	0.920192	0.989028
ERX2868669	CTCF	Blood	C2H2 ZF	THP-1	SRX080362	CTCF	Lung	C2H2 ZF	HPF	ERX2868669SRX080362	0.895268	0.98293
ERX2868669	CTCF	Blood	C2H2 ZF	THP-1	SRX080369	CTCF	Blood	C2H2 ZF	GM12878	ERX2868669SRX080369	0.936275	0.992366
ERX2868669	CTCF	Blood	C2H2 ZF	THP-1	SRX080373	CTCF	Cardiovascular	C2H2 ZF	HBMEC	ERX2868669SRX080373	0.919522	0.988091
ERX2868669	CTCF	Blood	C2H2 ZF	THP-1	SRX080375	CTCF	Digestive tract	C2H2 ZF	HEEpiC	ERX2868669SRX080375	0.907233	0.979185
ERX2868669	CTCF	Blood	C2H2 ZF	THP-1	SRX080377	CTCF	Epidermis	C2H2 ZF	AG10803	ERX2868669SRX080377	0.896498	0.982963
ERX2868669	CTCF	Blood	C2H2 ZF	THP-1	SRX080380	CTCF	Lung	C2H2 ZF	HPF	ERX2868669SRX080380	0.88829	0.981201
ERX2868669	CTCF	Blood	C2H2 ZF	THP-1	SRX080386	CTCF	Others	C2H2 ZF	AG09319	ERX2868669SRX080386	0.89914	0.985
ERX2868669	CTCF	Blood	C2H2 ZF	THP-1	SRX080391	CTCF	Others	C2H2 ZF	AG09319	ERX2868669SRX080391	0.916401	0.987067
ERX2868669	CTCF	Blood	C2H2 ZF	THP-1	SRX080395	CTCF	Cardiovascular	C2H2 ZF	HCFaa	ERX2868669SRX080395	0.908805	0.983918
ERX2868669	CTCF	Blood	C2H2 ZF	THP-1	SRX080408	CTCF	Neural	C2H2 ZF	HCPEpiC	ERX2868669SRX080408	0.882532	0.979571
ERX2868669	CTCF	Blood	C2H2 ZF	THP-1	SRX080413	CTCF	Epidermis	C2H2 ZF	AG09309	ERX2868669SRX080413	0.898054	0.985098
ERX2868669	CTCF	Blood	C2H2 ZF	THP-1	SRX080414	CTCF	Cardiovascular	C2H2 ZF	HPAF	ERX2868669SRX080414	0.885145	0.979517
ERX2868669	CTCF	Blood	C2H2 ZF	THP-1	SRX080416	CTCF	Breast	C2H2 ZF	HMEC	ERX2868669SRX080416	0.927994	0.986955
ERX2868669	CTCF	Blood	C2H2 ZF	THP-1	SRX080422	CTCF	Epidermis	C2H2 ZF	AG10803	ERX2868669SRX080422	0.867669	0.972506
ERX2868669	CTCF	Blood	C2H2 ZF	THP-1	SRX080432	CTCF	Lung	C2H2 ZF	AG04450	ERX2868669SRX080432	0.908733	0.986006
ERX2868669	CTCF	Blood	C2H2 ZF	THP-1	SRX092414	CTCF	Blood	C2H2 ZF	Lymphoma, B-Cell	ERX2868669SRX092414	0.867622	0.977221
ERX2868669	CTCF	Blood	C2H2 ZF	THP-1	SRX092416	CTCF	Blood	C2H2 ZF	Lymphoma, B-Cell	ERX2868669SRX092416	0.900249	0.98271
ERX2868669	CTCF	Blood	C2H2 ZF	THP-1	SRX099876	CTCF	Others	C2H2 ZF	FB0167P	ERX2868669SRX099876	0.909238	0.986085
ERX2868669	CTCF	Blood	C2H2 ZF	THP-1	SRX100378	CTCF	Neural	C2H2 ZF	SK-N-SH	ERX2868669SRX100378	0.933661	0.99268
ERX2868669	CTCF	Blood	C2H2 ZF	THP-1	SRX100393	CTCF	Breast	C2H2 ZF	T-47D	ERX2868669SRX100393	0.897557	0.979739
ERX2868669	CTCF	Blood	C2H2 ZF	THP-1	SRX100464	CTCF	Pluripotent stem cell	C2H2 ZF	hESC H1	ERX2868669SRX100464	0.898785	0.980405
ERX2868669	CTCF	Blood	C2H2 ZF	THP-1	SRX100498	CTCF	Lung	C2H2 ZF	A549	ERX2868669SRX100498	0.920382	0.990517
ERX2868669	CTCF	Blood	C2H2 ZF	THP-1	SRX100501	CTCF	Lung	C2H2 ZF	A549	ERX2868669SRX100501	0.899765	0.988338
ERX2868669	CTCF	Blood	C2H2 ZF	THP-1	SRX100531	CTCF	Liver	C2H2 ZF	Hep G2	ERX2868669SRX100531	0.917752	0.988618
ERX2868669	CTCF	Blood	C2H2 ZF	THP-1	SRX1026678	CTCF	Pancreas	C2H2 ZF	PANC-1	ERX2868669SRX1026678	0.907524	0.989563
ERX2868669	CTCF	Blood	C2H2 ZF	THP-1	SRX1026679	CTCF	Pancreas	C2H2 ZF	PANC-1	ERX2868669SRX1026679	0.931396	0.992619
ERX2868669	CTCF	Blood	C2H2 ZF	THP-1	SRX1026681	CTCF	Pancreas	C2H2 ZF	PANC-1	ERX2868669SRX1026681	0.908661	0.989777
ERX2868669	CTCF	Blood	C2H2 ZF	THP-1	SRX102980	CTCF	Cardiovascular	C2H2 ZF	HUVEC	ERX2868669SRX102980	0.856078	0.981338
ERX2868669	CTCF	Blood	C2H2 ZF	THP-1	SRX103011	CTCF	Blood	C2H2 ZF	GM12878	ERX2868669SRX103011	0.920097	0.989337
ERX2868669	CTCF	Blood	C2H2 ZF	THP-1	SRX1030324	CTCF	Blood	C2H2 ZF	Jurkat	ERX2868669SRX1030324	0.918614	0.989605
ERX2868669	CTCF	Blood	C2H2 ZF	THP-1	SRX1053364	CTCF	Pluripotent stem cell	C2H2 ZF	ES cells	ERX2868669SRX1053364	0.891473	0.986684
ERX2868669	CTCF	Blood	C2H2 ZF	THP-1	SRX1053365	CTCF	Pluripotent stem cell	C2H2 ZF	ES cells	ERX2868669SRX1053365	0.896013	0.987869
ERX2868669	CTCF	Blood	C2H2 ZF	THP-1	SRX1053373	CTCF	Pluripotent stem cell	C2H2 ZF	ES cells	ERX2868669SRX1053373	0.863563	0.973433
ERX2868669	CTCF	Blood	C2H2 ZF	THP-1	SRX1053374	CTCF	Pluripotent stem cell	C2H2 ZF	ES cells	ERX2868669SRX1053374	0.886914	0.978294
ERX2868669	CTCF	Blood	C2H2 ZF	THP-1	SRX1063405	CTCF	Blood	C2H2 ZF	THP-1	ERX2868669SRX1063405	0.609735	0.924845
ERX2868669	CTCF	Blood	C2H2 ZF	THP-1	SRX1091821	CTCF	Gonad	C2H2 ZF	OVCAR-8	ERX2868669SRX1091821	0.886792	0.984199
ERX2868669	CTCF	Blood	C2H2 ZF	THP-1	SRX111773	CTCF	Blood	C2H2 ZF	GM12868	ERX2868669SRX111773	0.930978	0.991284
ERX2868669	CTCF	Blood	C2H2 ZF	THP-1	SRX111774	CTCF	Blood	C2H2 ZF	GM12867	ERX2868669SRX111774	0.934385	0.990166
ERX2868669	CTCF	Blood	C2H2 ZF	THP-1	SRX111775	CTCF	Blood	C2H2 ZF	GM12870	ERX2868669SRX111775	0.928046	0.99075
ERX2868669	CTCF	Blood	C2H2 ZF	THP-1	SRX111776	CTCF	Blood	C2H2 ZF	GM12869	ERX2868669SRX111776	0.93195	0.990608
ERX2868669	CTCF	Blood	C2H2 ZF	THP-1	SRX111777	CTCF	Blood	C2H2 ZF	GM12871	ERX2868669SRX111777	0.934167	0.990886
ERX2868669	CTCF	Blood	C2H2 ZF	THP-1	SRX111778	CTCF	Blood	C2H2 ZF	GM12866	ERX2868669SRX111778	0.936205	0.990732
ERX2868669	CTCF	Blood	C2H2 ZF	THP-1	SRX1353402	CTCF	Kidney	C2H2 ZF	293	ERX2868669SRX1353402	0.788171	0.933859
ERX2868669	CTCF	Blood	C2H2 ZF	THP-1	SRX1353403	CTCF	Kidney	C2H2 ZF	293	ERX2868669SRX1353403	0.79589	0.952432
ERX2868669	CTCF	Blood	C2H2 ZF	THP-1	SRX150484	CTCF	Lung	C2H2 ZF	IMR-90	ERX2868669SRX150484	0.899605	0.986706
ERX2868669	CTCF	Blood	C2H2 ZF	THP-1	SRX150487	CTCF	Blood	C2H2 ZF	K-562	ERX2868669SRX150487	0.907348	0.9862
ERX2868669	CTCF	Blood	C2H2 ZF	THP-1	SRX150690	CTCF	Blood	C2H2 ZF	GM12878	ERX2868669SRX150690	0.918234	0.986486
ERX2868669	CTCF	Blood	C2H2 ZF	THP-1	SRX1529431	CTCF	Neural	C2H2 ZF	SK-N-SH	ERX2868669SRX1529431	0.92623	0.990305
ERX2868669	CTCF	Blood	C2H2 ZF	THP-1	SRX154498	CTCF	Prostate	C2H2 ZF	PrEC	ERX2868669SRX154498	0.865211	0.981264
ERX2868669	CTCF	Blood	C2H2 ZF	THP-1	SRX154499	CTCF	Prostate	C2H2 ZF	LNCAP	ERX2868669SRX154499	0.873004	0.980691
ERX2868669	CTCF	Blood	C2H2 ZF	THP-1	SRX1744956	CTCF	Blood	C2H2 ZF	THP-1	ERX2868669SRX1744956	0.911271	0.989167
ERX2868669	CTCF	Blood	C2H2 ZF	THP-1	SRX1744957	CTCF	Blood	C2H2 ZF	THP-1	ERX2868669SRX1744957	0.916061	0.989459
ERX2868669	CTCF	Blood	C2H2 ZF	THP-1	SRX1744958	CTCF	Blood	C2H2 ZF	THP-1	ERX2868669SRX1744958	0.902789	0.986853
ERX2868669	CTCF	Blood	C2H2 ZF	THP-1	SRX1744959	CTCF	Blood	C2H2 ZF	THP-1	ERX2868669SRX1744959	0.910103	0.989265
ERX2868669	CTCF	Blood	C2H2 ZF	THP-1	SRX1744960	CTCF	Blood	C2H2 ZF	THP-1	ERX2868669SRX1744960	0.919901	0.987434
ERX2868669	CTCF	Blood	C2H2 ZF	THP-1	SRX1744961	CTCF	Blood	C2H2 ZF	THP-1	ERX2868669SRX1744961	0.931596	0.992253
ERX2868669	CTCF	Blood	C2H2 ZF	THP-1	SRX1801655	CTCF	Digestive tract	C2H2 ZF	COLO 829	ERX2868669SRX1801655	0.931707	0.992681
ERX2868669	CTCF	Blood	C2H2 ZF	THP-1	SRX186638	CTCF	Neural	C2H2 ZF	SK-N-SH	ERX2868669SRX186638	0.913043	0.987778
ERX2868669	CTCF	Blood	C2H2 ZF	THP-1	SRX186704	CTCF	Blood	C2H2 ZF	Monocytes-CD14+	ERX2868669SRX186704	0.916868	0.987308
ERX2868669	CTCF	Blood	C2H2 ZF	THP-1	SRX186778	CTCF	Lung	C2H2 ZF	A549	ERX2868669SRX186778	0.902648	0.986796
ERX2868669	CTCF	Blood	C2H2 ZF	THP-1	SRX188947	CTCF	Blood	C2H2 ZF	GM10266	ERX2868669SRX188947	0.924937	0.99067
ERX2868669	CTCF	Blood	C2H2 ZF	THP-1	SRX188950	CTCF	Blood	C2H2 ZF	GM20000	ERX2868669SRX188950	0.915842	0.987282
ERX2868669	CTCF	Blood	C2H2 ZF	THP-1	SRX188951	CTCF	Prostate	C2H2 ZF	LNCAP	ERX2868669SRX188951	0.913891	0.98522
ERX2868669	CTCF	Blood	C2H2 ZF	THP-1	SRX188960	CTCF	Others	C2H2 ZF	Spleen	ERX2868669SRX188960	0.871417	0.949476
ERX2868669	CTCF	Blood	C2H2 ZF	THP-1	SRX188962	CTCF	Blood	C2H2 ZF	GM13976	ERX2868669SRX188962	0.919474	0.987394
ERX2868669	CTCF	Blood	C2H2 ZF	THP-1	SRX188963	CTCF	Kidney	C2H2 ZF	Kidney	ERX2868669SRX188963	0.908795	0.981616
ERX2868669	CTCF	Blood	C2H2 ZF	THP-1	SRX188964	CTCF	Prostate	C2H2 ZF	LNCAP	ERX2868669SRX188964	0.888281	0.982752
ERX2868669	CTCF	Blood	C2H2 ZF	THP-1	SRX188968	CTCF	Blood	C2H2 ZF	GM10248	ERX2868669SRX188968	0.889916	0.988052
ERX2868669	CTCF	Blood	C2H2 ZF	THP-1	SRX188970	CTCF	Neural	C2H2 ZF	Medullo	ERX2868669SRX188970	0.921537	0.990418
ERX2868669	CTCF	Blood	C2H2 ZF	THP-1	SRX189083	CTCF	Lung	C2H2 ZF	WI-38	ERX2868669SRX189083	0.873459	0.966665
ERX2868669	CTCF	Blood	C2H2 ZF	THP-1	SRX190190	CTCF	Breast	C2H2 ZF	MCF-7	ERX2868669SRX190190	0.908585	0.982149
ERX2868669	CTCF	Blood	C2H2 ZF	THP-1	SRX190230	CTCF	Uterus	C2H2 ZF	ECC-1	ERX2868669SRX190230	0.86804	0.97918
ERX2868669	CTCF	Blood	C2H2 ZF	THP-1	SRX190276	CTCF	Blood	C2H2 ZF	K-562	ERX2868669SRX190276	0.919275	0.985755
ERX2868669	CTCF	Blood	C2H2 ZF	THP-1	SRX1950174	CTCF	Prostate	C2H2 ZF	VCaP	ERX2868669SRX1950174	0.864639	0.978117
ERX2868669	CTCF	Blood	C2H2 ZF	THP-1	SRX1950175	CTCF	Prostate	C2H2 ZF	VCaP	ERX2868669SRX1950175	0.853184	0.97434
ERX2868669	CTCF	Blood	C2H2 ZF	THP-1	SRX1950176	CTCF	Prostate	C2H2 ZF	VCaP	ERX2868669SRX1950176	0.860817	0.977754
ERX2868669	CTCF	Blood	C2H2 ZF	THP-1	SRX1950177	CTCF	Prostate	C2H2 ZF	VCaP	ERX2868669SRX1950177	0.854026	0.975618
ERX2868669	CTCF	Blood	C2H2 ZF	THP-1	SRX1967777	CTCF	Epidermis	C2H2 ZF	Keratinocytes	ERX2868669SRX1967777	0.88966	0.976607
ERX2868669	CTCF	Blood	C2H2 ZF	THP-1	SRX1967778	CTCF	Epidermis	C2H2 ZF	Keratinocytes	ERX2868669SRX1967778	0.897276	0.982427
ERX2868669	CTCF	Blood	C2H2 ZF	THP-1	SRX199857	CTCF	Blood	C2H2 ZF	GM12873	ERX2868669SRX199857	0.903427	0.980018
ERX2868669	CTCF	Blood	C2H2 ZF	THP-1	SRX199858	CTCF	Placenta	C2H2 ZF	HVMF	ERX2868669SRX199858	0.889824	0.986396
ERX2868669	CTCF	Blood	C2H2 ZF	THP-1	SRX199859	CTCF	Breast	C2H2 ZF	HMEC	ERX2868669SRX199859	0.894045	0.981054
ERX2868669	CTCF	Blood	C2H2 ZF	THP-1	SRX199861	CTCF	Blood	C2H2 ZF	GM12872	ERX2868669SRX199861	0.895062	0.978759
ERX2868669	CTCF	Blood	C2H2 ZF	THP-1	SRX199862	CTCF	Lung	C2H2 ZF	WI-38	ERX2868669SRX199862	0.90429	0.976693
ERX2868669	CTCF	Blood	C2H2 ZF	THP-1	SRX199863	CTCF	Lung	C2H2 ZF	AG04450	ERX2868669SRX199863	0.879848	0.982231
ERX2868669	CTCF	Blood	C2H2 ZF	THP-1	SRX199864	CTCF	Blood	C2H2 ZF	GM12865	ERX2868669SRX199864	0.895304	0.986429
ERX2868669	CTCF	Blood	C2H2 ZF	THP-1	SRX199865	CTCF	Lung	C2H2 ZF	WI-38	ERX2868669SRX199865	0.88966	0.983576
ERX2868669	CTCF	Blood	C2H2 ZF	THP-1	SRX199867	CTCF	Lung	C2H2 ZF	A549	ERX2868669SRX199867	0.901254	0.983176
ERX2868669	CTCF	Blood	C2H2 ZF	THP-1	SRX199878	CTCF	Neural	C2H2 ZF	BE(2)-C	ERX2868669SRX199878	0.898685	0.984658
ERX2868669	CTCF	Blood	C2H2 ZF	THP-1	SRX199879	CTCF	Digestive tract	C2H2 ZF	HCT 116	ERX2868669SRX199879	0.914944	0.988877
ERX2868669	CTCF	Blood	C2H2 ZF	THP-1	SRX199880	CTCF	Digestive tract	C2H2 ZF	HCT 116	ERX2868669SRX199880	0.918983	0.989282
ERX2868669	CTCF	Blood	C2H2 ZF	THP-1	SRX199881	CTCF	Neural	C2H2 ZF	BE(2)-C	ERX2868669SRX199881	0.904799	0.985617
ERX2868669	CTCF	Blood	C2H2 ZF	THP-1	SRX199885	CTCF	Cardiovascular	C2H2 ZF	HCM	ERX2868669SRX199885	0.874247	0.983229
ERX2868669	CTCF	Blood	C2H2 ZF	THP-1	SRX199886	CTCF	Breast	C2H2 ZF	MCF-7	ERX2868669SRX199886	0.904799	0.978335
ERX2868669	CTCF	Blood	C2H2 ZF	THP-1	SRX199890	CTCF	Neural	C2H2 ZF	HAc	ERX2868669SRX199890	0.900234	0.982068
ERX2868669	CTCF	Blood	C2H2 ZF	THP-1	SRX199891	CTCF	Breast	C2H2 ZF	MCF-7	ERX2868669SRX199891	0.893601	0.979389
ERX2868669	CTCF	Blood	C2H2 ZF	THP-1	SRX199893	CTCF	Neural	C2H2 ZF	HRPEpiC	ERX2868669SRX199893	0.922648	0.991304
ERX2868669	CTCF	Blood	C2H2 ZF	THP-1	SRX199894	CTCF	Kidney	C2H2 ZF	RPTEC	ERX2868669SRX199894	0.885258	0.981912
ERX2868669	CTCF	Blood	C2H2 ZF	THP-1	SRX199895	CTCF	Kidney	C2H2 ZF	RPTEC	ERX2868669SRX199895	0.91397	0.987044
ERX2868669	CTCF	Blood	C2H2 ZF	THP-1	SRX199896	CTCF	Neural	C2H2 ZF	HA-sp	ERX2868669SRX199896	0.905512	0.987244
ERX2868669	CTCF	Blood	C2H2 ZF	THP-1	SRX199897	CTCF	Epidermis	C2H2 ZF	HFF-Myc	ERX2868669SRX199897	0.883969	0.986595
ERX2868669	CTCF	Blood	C2H2 ZF	THP-1	SRX199899	CTCF	Epidermis	C2H2 ZF	HFF-Myc	ERX2868669SRX199899	0.91207	0.985742
ERX2868669	CTCF	Blood	C2H2 ZF	THP-1	SRX199903	CTCF	Epidermis	C2H2 ZF	NHDF-neo	ERX2868669SRX199903	0.879878	0.978761
ERX2868669	CTCF	Blood	C2H2 ZF	THP-1	SRX199904	CTCF	Epidermis	C2H2 ZF	NHDF-neo	ERX2868669SRX199904	0.852349	0.975542
ERX2868669	CTCF	Blood	C2H2 ZF	THP-1	SRX199905	CTCF	Cardiovascular	C2H2 ZF	HCM	ERX2868669SRX199905	0.91195	0.988257
ERX2868669	CTCF	Blood	C2H2 ZF	THP-1	SRX2166893	CTCF	Neural	C2H2 ZF	Retina	ERX2868669SRX2166893	0.876263	0.970911
ERX2868669	CTCF	Blood	C2H2 ZF	THP-1	SRX2166894	CTCF	Neural	C2H2 ZF	Retina	ERX2868669SRX2166894	0.883759	0.9733
ERX2868669	CTCF	Blood	C2H2 ZF	THP-1	SRX2166895	CTCF	Neural	C2H2 ZF	Retina	ERX2868669SRX2166895	0.838791	0.958818
ERX2868669	CTCF	Blood	C2H2 ZF	THP-1	SRX2570608	CTCF	Blood	C2H2 ZF	HAP1	ERX2868669SRX2570608	0.901807	0.989564
ERX2868669	CTCF	Blood	C2H2 ZF	THP-1	SRX2570609	CTCF	Blood	C2H2 ZF	HAP1	ERX2868669SRX2570609	0.914489	0.990631
ERX2868669	CTCF	Blood	C2H2 ZF	THP-1	SRX2570610	CTCF	Blood	C2H2 ZF	HAP1	ERX2868669SRX2570610	0.88958	0.986891
ERX2868669	CTCF	Blood	C2H2 ZF	THP-1	SRX2570611	CTCF	Blood	C2H2 ZF	HAP1	ERX2868669SRX2570611	0.917797	0.991934
ERX2868669	CTCF	Blood	C2H2 ZF	THP-1	SRX265428	CTCF	Breast	C2H2 ZF	SUM 159PT	ERX2868669SRX265428	0.805175	0.854274
ERX2868669	CTCF	Blood	C2H2 ZF	THP-1	SRX2655460	CTCF	Blood	C2H2 ZF	THP-1	ERX2868669SRX2655460	0.870152	0.967895
ERX2868669	CTCF	Blood	C2H2 ZF	THP-1	SRX2655461	CTCF	Blood	C2H2 ZF	THP-1	ERX2868669SRX2655461	0.87563	0.964556
ERX2868669	CTCF	Blood	C2H2 ZF	THP-1	SRX3056626	CTCF	Blood	C2H2 ZF	Erythroblasts	ERX2868669SRX3056626	0.905763	0.984792
ERX2868669	CTCF	Blood	C2H2 ZF	THP-1	SRX3056629	CTCF	Blood	C2H2 ZF	Erythroblasts	ERX2868669SRX3056629	0.911442	0.984283
ERX2868669	CTCF	Blood	C2H2 ZF	THP-1	SRX3288560	CTCF	Pluripotent stem cell	C2H2 ZF	hESC H9	ERX2868669SRX3288560	0.599318	0.913852
ERX2868669	CTCF	Blood	C2H2 ZF	THP-1	SRX3288561	CTCF	Pluripotent stem cell	C2H2 ZF	hESC H9	ERX2868669SRX3288561	0.820187	0.962552
ERX2868669	CTCF	Blood	C2H2 ZF	THP-1	SRX3437418	CTCF	Uterus	C2H2 ZF	HeLa	ERX2868669SRX3437418	0.931507	0.993162
ERX2868669	CTCF	Blood	C2H2 ZF	THP-1	SRX3437420	CTCF	Uterus	C2H2 ZF	HeLa	ERX2868669SRX3437420	0.929952	0.992428
ERX2868669	CTCF	Blood	C2H2 ZF	THP-1	SRX3437421	CTCF	Uterus	C2H2 ZF	HeLa	ERX2868669SRX3437421	0.934853	0.992809
ERX2868669	CTCF	Blood	C2H2 ZF	THP-1	SRX3437422	CTCF	Uterus	C2H2 ZF	HeLa	ERX2868669SRX3437422	0.932575	0.992856
ERX2868669	CTCF	Blood	C2H2 ZF	THP-1	SRX3437426	CTCF	Uterus	C2H2 ZF	HeLa	ERX2868669SRX3437426	0	0
ERX2868669	CTCF	Blood	C2H2 ZF	THP-1	SRX3482873	CTCF	Pluripotent stem cell	C2H2 ZF	hESC HUES64	ERX2868669SRX3482873	0.898982	0.984511
ERX2868669	CTCF	Blood	C2H2 ZF	THP-1	SRX356455	CTCF	Blood	C2H2 ZF	GM12878	ERX2868669SRX356455	0.945092	0.993989
ERX2868669	CTCF	Blood	C2H2 ZF	THP-1	SRX356456	CTCF	Blood	C2H2 ZF	GM12878	ERX2868669SRX356456	0.910299	0.987106
ERX2868669	CTCF	Blood	C2H2 ZF	THP-1	SRX356502	CTCF	Blood	C2H2 ZF	GM12891	ERX2868669SRX356502	0.906173	0.987875
ERX2868669	CTCF	Blood	C2H2 ZF	THP-1	SRX356524	CTCF	Blood	C2H2 ZF	GM12892	ERX2868669SRX356524	0.925523	0.992687
ERX2868669	CTCF	Blood	C2H2 ZF	THP-1	SRX356562	CTCF	Blood	C2H2 ZF	GM18505	ERX2868669SRX356562	0.923633	0.99125
ERX2868669	CTCF	Blood	C2H2 ZF	THP-1	SRX356579	CTCF	Blood	C2H2 ZF	GM18526	ERX2868669SRX356579	0.908733	0.989734
ERX2868669	CTCF	Blood	C2H2 ZF	THP-1	SRX356595	CTCF	Blood	C2H2 ZF	GM18951	ERX2868669SRX356595	0.915933	0.990928
ERX2868669	CTCF	Blood	C2H2 ZF	THP-1	SRX356596	CTCF	Blood	C2H2 ZF	GM18951	ERX2868669SRX356596	0.920482	0.991314
ERX2868669	CTCF	Blood	C2H2 ZF	THP-1	SRX356612	CTCF	Blood	C2H2 ZF	GM19099	ERX2868669SRX356612	0.939493	0.992964
ERX2868669	CTCF	Blood	C2H2 ZF	THP-1	SRX356613	CTCF	Blood	C2H2 ZF	GM19099	ERX2868669SRX356613	0.922026	0.991049
ERX2868669	CTCF	Blood	C2H2 ZF	THP-1	SRX356630	CTCF	Blood	C2H2 ZF	GM19193	ERX2868669SRX356630	0.937092	0.993291
ERX2868669	CTCF	Blood	C2H2 ZF	THP-1	SRX356646	CTCF	Blood	C2H2 ZF	GM19238	ERX2868669SRX356646	0.94	0.994139
ERX2868669	CTCF	Blood	C2H2 ZF	THP-1	SRX356647	CTCF	Blood	C2H2 ZF	GM19238	ERX2868669SRX356647	0.917706	0.988115
ERX2868669	CTCF	Blood	C2H2 ZF	THP-1	SRX356667	CTCF	Blood	C2H2 ZF	GM19239	ERX2868669SRX356667	0.939519	0.993426
ERX2868669	CTCF	Blood	C2H2 ZF	THP-1	SRX356668	CTCF	Blood	C2H2 ZF	GM19239	ERX2868669SRX356668	0.915353	0.990308
ERX2868669	CTCF	Blood	C2H2 ZF	THP-1	SRX356690	CTCF	Blood	C2H2 ZF	GM19240	ERX2868669SRX356690	0.928691	0.992883
ERX2868669	CTCF	Blood	C2H2 ZF	THP-1	SRX356730	CTCF	Blood	C2H2 ZF	Lymphoblastoid cell line	ERX2868669SRX356730	0.93195	0.993381
ERX2868669	CTCF	Blood	C2H2 ZF	THP-1	SRX356731	CTCF	Blood	C2H2 ZF	Lymphoblastoid cell line	ERX2868669SRX356731	0.922371	0.992665
ERX2868669	CTCF	Blood	C2H2 ZF	THP-1	SRX356732	CTCF	Blood	C2H2 ZF	Lymphoblastoid cell line	ERX2868669SRX356732	0.93112	0.991698
ERX2868669	CTCF	Blood	C2H2 ZF	THP-1	SRX356748	CTCF	Blood	C2H2 ZF	Lymphoblastoid cell line	ERX2868669SRX356748	0.923583	0.991976
ERX2868669	CTCF	Blood	C2H2 ZF	THP-1	SRX356749	CTCF	Blood	C2H2 ZF	Lymphoblastoid cell line	ERX2868669SRX356749	0.92562	0.992509
ERX2868669	CTCF	Blood	C2H2 ZF	THP-1	SRX356750	CTCF	Blood	C2H2 ZF	Lymphoblastoid cell line	ERX2868669SRX356750	0.92744	0.992094
ERX2868669	CTCF	Blood	C2H2 ZF	THP-1	SRX356766	CTCF	Blood	C2H2 ZF	Lymphoblastoid cell line	ERX2868669SRX356766	0.935887	0.993642
ERX2868669	CTCF	Blood	C2H2 ZF	THP-1	SRX356767	CTCF	Blood	C2H2 ZF	Lymphoblastoid cell line	ERX2868669SRX356767	0.935993	0.993413
ERX2868669	CTCF	Blood	C2H2 ZF	THP-1	SRX356768	CTCF	Blood	C2H2 ZF	Lymphoblastoid cell line	ERX2868669SRX356768	0.941764	0.993668
ERX2868669	CTCF	Blood	C2H2 ZF	THP-1	SRX356784	CTCF	Blood	C2H2 ZF	MS1	ERX2868669SRX356784	0.927197	0.992382
ERX2868669	CTCF	Blood	C2H2 ZF	THP-1	SRX356785	CTCF	Blood	C2H2 ZF	MS1	ERX2868669SRX356785	0.925864	0.992929
ERX2868669	CTCF	Blood	C2H2 ZF	THP-1	SRX356786	CTCF	Blood	C2H2 ZF	MS1	ERX2868669SRX356786	0.92869	0.991964
ERX2868669	CTCF	Blood	C2H2 ZF	THP-1	SRX3583188	CTCF	Breast	C2H2 ZF	MCF-7	ERX2868669SRX3583188	0.886364	0.981414
ERX2868669	CTCF	Blood	C2H2 ZF	THP-1	SRX3800709	CTCF	Breast	C2H2 ZF	T-47D	ERX2868669SRX3800709	0.926483	0.988789
ERX2868669	CTCF	Blood	C2H2 ZF	THP-1	SRX3800710	CTCF	Breast	C2H2 ZF	T-47D	ERX2868669SRX3800710	0.921521	0.98871
ERX2868669	CTCF	Blood	C2H2 ZF	THP-1	SRX3927292	CTCF	Blood	C2H2 ZF	EOL-1	ERX2868669SRX3927292	0.919342	0.988156
ERX2868669	CTCF	Blood	C2H2 ZF	THP-1	SRX395616	CTCF	Breast	C2H2 ZF	T-47D	ERX2868669SRX395616	0.915933	0.98848
ERX2868669	CTCF	Blood	C2H2 ZF	THP-1	SRX395617	CTCF	Breast	C2H2 ZF	T-47D	ERX2868669SRX395617	0.918465	0.988728
ERX2868669	CTCF	Blood	C2H2 ZF	THP-1	SRX4001757	CTCF	Blood	C2H2 ZF	Macrophages	ERX2868669SRX4001757	0.85	0.975618
ERX2868669	CTCF	Blood	C2H2 ZF	THP-1	SRX4001760	CTCF	Blood	C2H2 ZF	Macrophages	ERX2868669SRX4001760	0.860837	0.978894
ERX2868669	CTCF	Blood	C2H2 ZF	THP-1	SRX4001833	CTCF	Blood	C2H2 ZF	THP-1	ERX2868669SRX4001833	0.887412	0.98657
ERX2868669	CTCF	Blood	C2H2 ZF	THP-1	SRX4155650	CTCF	Neural	C2H2 ZF	KELLY	ERX2868669SRX4155650	0.908113	0.985445
ERX2868669	CTCF	Blood	C2H2 ZF	THP-1	SRX4155662	CTCF	Neural	C2H2 ZF	KELLY	ERX2868669SRX4155662	0.906173	0.98622
ERX2868669	CTCF	Blood	C2H2 ZF	THP-1	SRX4155663	CTCF	Neural	C2H2 ZF	KELLY	ERX2868669SRX4155663	0.913438	0.987958
ERX2868669	CTCF	Blood	C2H2 ZF	THP-1	SRX4221460	CTCF	Neural	C2H2 ZF	SK-N-SH	ERX2868669SRX4221460	0.88161	0.984369
ERX2868669	CTCF	Blood	C2H2 ZF	THP-1	SRX4221464	CTCF	Kidney	C2H2 ZF	293	ERX2868669SRX4221464	0.905098	0.989124
ERX2868669	CTCF	Blood	C2H2 ZF	THP-1	SRX4284004	CTCF	Blood	C2H2 ZF	B cells	ERX2868669SRX4284004	0.938179	0.992634
ERX2868669	CTCF	Blood	C2H2 ZF	THP-1	SRX4284007	CTCF	Blood	C2H2 ZF	B cells	ERX2868669SRX4284007	0.942065	0.993569
ERX2868669	CTCF	Blood	C2H2 ZF	THP-1	SRX4284008	CTCF	Blood	C2H2 ZF	B cells	ERX2868669SRX4284008	0.926829	0.992154
ERX2868669	CTCF	Blood	C2H2 ZF	THP-1	SRX4284011	CTCF	Blood	C2H2 ZF	B cells	ERX2868669SRX4284011	0.942065	0.993658
ERX2868669	CTCF	Blood	C2H2 ZF	THP-1	SRX4288473	CTCF	Blood	C2H2 ZF	Lymphoblastoid cell line	ERX2868669SRX4288473	0.531778	0.786937
ERX2868669	CTCF	Blood	C2H2 ZF	THP-1	SRX4288474	CTCF	Blood	C2H2 ZF	Lymphoblastoid cell line	ERX2868669SRX4288474	0.635745	0.906351
ERX2868669	CTCF	Blood	C2H2 ZF	THP-1	SRX4288475	CTCF	Blood	C2H2 ZF	Lymphoblastoid cell line	ERX2868669SRX4288475	0.635902	0.907619
ERX2868669	CTCF	Blood	C2H2 ZF	THP-1	SRX4288476	CTCF	Blood	C2H2 ZF	Lymphoblastoid cell line	ERX2868669SRX4288476	0.563131	0.897665
ERX2868669	CTCF	Blood	C2H2 ZF	THP-1	SRX4484978	CTCF	Blood	C2H2 ZF	SEM	ERX2868669SRX4484978	0.933388	0.990865
ERX2868669	CTCF	Blood	C2H2 ZF	THP-1	SRX4521396	CTCF	Blood	C2H2 ZF	Macrophages	ERX2868669SRX4521396	0.890575	0.981939
ERX2868669	CTCF	Blood	C2H2 ZF	THP-1	SRX4521398	CTCF	Blood	C2H2 ZF	Macrophages	ERX2868669SRX4521398	0.870098	0.97515
ERX2868669	CTCF	Blood	C2H2 ZF	THP-1	SRX4714474	CTCF	Breast	C2H2 ZF	T-47D	ERX2868669SRX4714474	0.913918	0.987203
ERX2868669	CTCF	Blood	C2H2 ZF	THP-1	SRX4714479	CTCF	Breast	C2H2 ZF	T-47D	ERX2868669SRX4714479	0.9176	0.988604
ERX2868669	CTCF	Blood	C2H2 ZF	THP-1	SRX476480	CTCF	Blood	C2H2 ZF	THP-1	ERX2868669SRX476480	0.920455	0.988107
ERX2868669	CTCF	Blood	C2H2 ZF	THP-1	SRX4890467	CTCF	Blood	C2H2 ZF	Kasumi-1	ERX2868669SRX4890467	0.913961	0.987161
ERX2868669	CTCF	Blood	C2H2 ZF	THP-1	SRX4958394	CTCF	Kidney	C2H2 ZF	293	ERX2868669SRX4958394	0.911742	0.990611
ERX2868669	CTCF	Blood	C2H2 ZF	THP-1	SRX4958405	CTCF	Kidney	C2H2 ZF	293	ERX2868669SRX4958405	0.897754	0.988566
ERX2868669	CTCF	Blood	C2H2 ZF	THP-1	SRX5001394	CTCF	Bone	C2H2 ZF	HT-1080	ERX2868669SRX5001394	0.92775	0.990966
ERX2868669	CTCF	Blood	C2H2 ZF	THP-1	SRX5001396	CTCF	Bone	C2H2 ZF	HT-1080	ERX2868669SRX5001396	0.926568	0.990544
ERX2868669	CTCF	Blood	C2H2 ZF	THP-1	SRX5001397	CTCF	Bone	C2H2 ZF	HT-1080	ERX2868669SRX5001397	0.901266	0.985256
ERX2868669	CTCF	Blood	C2H2 ZF	THP-1	SRX5126613	CTCF	Epidermis	C2H2 ZF	Dombi23	ERX2868669SRX5126613	0.483788	0.866952
ERX2868669	CTCF	Blood	C2H2 ZF	THP-1	SRX5290913	CTCF	Lung	C2H2 ZF	IMR-90	ERX2868669SRX5290913	0.72138	0.939865
ERX2868669	CTCF	Blood	C2H2 ZF	THP-1	SRX5290914	CTCF	Lung	C2H2 ZF	IMR-90	ERX2868669SRX5290914	0.633277	0.91648
ERX2868669	CTCF	Blood	C2H2 ZF	THP-1	SRX5333219	CTCF	Blood	C2H2 ZF	697	ERX2868669SRX5333219	0.906151	0.971262
ERX2868669	CTCF	Blood	C2H2 ZF	THP-1	SRX5391686	CTCF	Blood	C2H2 ZF	Neutrophils	ERX2868669SRX5391686	0.819759	0.929441
ERX2868669	CTCF	Blood	C2H2 ZF	THP-1	SRX5522009	CTCF	Blood	C2H2 ZF	HUDEP-2	ERX2868669SRX5522009	0.928099	0.992321
ERX2868670	CTCF	Blood	C2H2 ZF	THP-1	ERX2868671	CTCF	Blood	C2H2 ZF	THP-1	ERX2868670ERX2868671	0.940838	0.995561
ERX2868670	CTCF	Blood	C2H2 ZF	THP-1	ERX2868672	CTCF	Blood	C2H2 ZF	THP-1	ERX2868670ERX2868672	0.926591	0.993228
ERX2868670	CTCF	Blood	C2H2 ZF	THP-1	ERX2868673	CTCF	Blood	C2H2 ZF	THP-1	ERX2868670ERX2868673	0.947064	0.995746
ERX2868670	CTCF	Blood	C2H2 ZF	THP-1	ERX2868692	CTCF	Blood	C2H2 ZF	THP-1	ERX2868670ERX2868692	0.937345	0.99539
ERX2868670	CTCF	Blood	C2H2 ZF	THP-1	ERX2868693	CTCF	Blood	C2H2 ZF	THP-1	ERX2868670ERX2868693	0.945364	0.99533
ERX2868670	CTCF	Blood	C2H2 ZF	THP-1	ERX2868695	CTCF	Blood	C2H2 ZF	THP-1	ERX2868670ERX2868695	0.947064	0.99584
ERX2868670	CTCF	Blood	C2H2 ZF	THP-1	ERX2868696	CTCF	Blood	C2H2 ZF	THP-1	ERX2868670ERX2868696	0.950125	0.996345
ERX2868670	CTCF	Blood	C2H2 ZF	THP-1	ERX2868697	CTCF	Blood	C2H2 ZF	THP-1	ERX2868670ERX2868697	0.947064	0.996044
ERX2868670	CTCF	Blood	C2H2 ZF	THP-1	ERX2868710	CTCF	Lung	C2H2 ZF	A549	ERX2868670ERX2868710	0.928514	0.992956
ERX2868670	CTCF	Blood	C2H2 ZF	THP-1	ERX2868711	CTCF	Lung	C2H2 ZF	BEAS-2B	ERX2868670ERX2868711	0.883667	0.986413
ERX2868670	CTCF	Blood	C2H2 ZF	THP-1	ERX2868712	CTCF	Lung	C2H2 ZF	BEAS-2B	ERX2868670ERX2868712	0.911835	0.990211
ERX2868670	CTCF	Blood	C2H2 ZF	THP-1	ERX2868713	CTCF	Unclassified	C2H2 ZF	Unclassified	ERX2868670ERX2868713	0.930978	0.993705
ERX2868670	CTCF	Blood	C2H2 ZF	THP-1	ERX2868714	CTCF	Blood	C2H2 ZF	HEL 92.1.7	ERX2868670ERX2868714	0.929218	0.991953
ERX2868670	CTCF	Blood	C2H2 ZF	THP-1	ERX2868715	CTCF	Blood	C2H2 ZF	K-562	ERX2868670ERX2868715	0.917402	0.990661
ERX2868670	CTCF	Blood	C2H2 ZF	THP-1	ERX2868716	CTCF	Blood	C2H2 ZF	K-562	ERX2868670ERX2868716	0.922701	0.989493
ERX2868670	CTCF	Blood	C2H2 ZF	THP-1	ERX2868717	CTCF	Blood	C2H2 ZF	MEG-01	ERX2868670ERX2868717	0.93241	0.992154
ERX2868670	CTCF	Blood	C2H2 ZF	THP-1	ERX2868732	CTCF	Blood	C2H2 ZF	HuT 78	ERX2868670ERX2868732	0.910435	0.985972
ERX2868670	CTCF	Blood	C2H2 ZF	THP-1	ERX2868733	CTCF	Blood	C2H2 ZF	HuT 78	ERX2868670ERX2868733	0.929276	0.990688
ERX2868670	CTCF	Blood	C2H2 ZF	THP-1	ERX2868734	CTCF	Blood	C2H2 ZF	HuT 78	ERX2868670ERX2868734	0.744482	0.971128
ERX2868670	CTCF	Blood	C2H2 ZF	THP-1	ERX2868735	CTCF	Blood	C2H2 ZF	HuT 78	ERX2868670ERX2868735	0.765705	0.974706
ERX2868670	CTCF	Blood	C2H2 ZF	THP-1	ERX2868752	CTCF	Blood	C2H2 ZF	RAJI	ERX2868670ERX2868752	0.931724	0.990851
ERX2868670	CTCF	Blood	C2H2 ZF	THP-1	ERX2868761	CTCF	Blood	C2H2 ZF	RAMOS	ERX2868670ERX2868761	0.916321	0.984893
ERX2868670	CTCF	Blood	C2H2 ZF	THP-1	ERX2868777	CTCF	Blood	C2H2 ZF	NAMALWA	ERX2868670ERX2868777	0.932175	0.992683
ERX2868670	CTCF	Blood	C2H2 ZF	THP-1	ERX2868778	CTCF	Blood	C2H2 ZF	RAMOS	ERX2868670ERX2868778	0.91791	0.990477
ERX2868670	CTCF	Blood	C2H2 ZF	THP-1	ERX2868782	CTCF	Blood	C2H2 ZF	NAMALWA	ERX2868670ERX2868782	0.934872	0.992332
ERX2868670	CTCF	Blood	C2H2 ZF	THP-1	ERX2868792	CTCF	Blood	C2H2 ZF	Daudi	ERX2868670ERX2868792	0.909693	0.987936
ERX2868670	CTCF	Blood	C2H2 ZF	THP-1	ERX2868793	CTCF	Blood	C2H2 ZF	Daudi	ERX2868670ERX2868793	0.88581	0.984185
ERX2868670	CTCF	Blood	C2H2 ZF	THP-1	ERX2868794	CTCF	Blood	C2H2 ZF	Jurkat	ERX2868670ERX2868794	0.923328	0.991502
ERX2868670	CTCF	Blood	C2H2 ZF	THP-1	ERX2868800	CTCF	Blood	C2H2 ZF	Jurkat	ERX2868670ERX2868800	0.921992	0.991385
ERX2868670	CTCF	Blood	C2H2 ZF	THP-1	ERX2868801	CTCF	Blood	C2H2 ZF	KU812	ERX2868670ERX2868801	0.921423	0.991563
ERX2868670	CTCF	Blood	C2H2 ZF	THP-1	ERX2868812	CTCF	Blood	C2H2 ZF	Jurkat	ERX2868670ERX2868812	0.920332	0.990231
ERX2868670	CTCF	Blood	C2H2 ZF	THP-1	ERX2868813	CTCF	Blood	C2H2 ZF	RAJI	ERX2868670ERX2868813	0.923645	0.989923
ERX2868670	CTCF	Blood	C2H2 ZF	THP-1	ERX2868814	CTCF	Blood	C2H2 ZF	KU812	ERX2868670ERX2868814	0.930612	0.992816
ERX2868670	CTCF	Blood	C2H2 ZF	THP-1	ERX2868821	CTCF	Blood	C2H2 ZF	Jurkat	ERX2868670ERX2868821	0.776361	0.977919
ERX2868670	CTCF	Blood	C2H2 ZF	THP-1	ERX2869656	CTCF	Lung	C2H2 ZF	A549	ERX2868670ERX2869656	0.915806	0.991236
ERX2868670	CTCF	Blood	C2H2 ZF	THP-1	SRX031246	CTCF	Cardiovascular	C2H2 ZF	HUVEC	ERX2868670SRX031246	0.860344	0.98117
ERX2868670	CTCF	Blood	C2H2 ZF	THP-1	SRX038524	CTCF	Pluripotent stem cell	C2H2 ZF	hESC H1	ERX2868670SRX038524	0.874238	0.971026
ERX2868670	CTCF	Blood	C2H2 ZF	THP-1	SRX038665	CTCF	Lung	C2H2 ZF	NHLF	ERX2868670SRX038665	0.903302	0.988117
ERX2868670	CTCF	Blood	C2H2 ZF	THP-1	SRX067387	CTCF	Epidermis	C2H2 ZF	NHEK	ERX2868670SRX067387	0.882308	0.976034
ERX2868670	CTCF	Blood	C2H2 ZF	THP-1	SRX067396	CTCF	Liver	C2H2 ZF	Hep G2	ERX2868670SRX067396	0.87453	0.977246
ERX2868670	CTCF	Blood	C2H2 ZF	THP-1	SRX067423	CTCF	Pluripotent stem cell	C2H2 ZF	hESC H1	ERX2868670SRX067423	0.891424	0.979199
ERX2868670	CTCF	Blood	C2H2 ZF	THP-1	SRX067475	CTCF	Breast	C2H2 ZF	HMEC	ERX2868670SRX067475	0.872741	0.982142
ERX2868670	CTCF	Blood	C2H2 ZF	THP-1	SRX067495	CTCF	Epidermis	C2H2 ZF	NHDF	ERX2868670SRX067495	0.879363	0.97989
ERX2868670	CTCF	Blood	C2H2 ZF	THP-1	SRX067503	CTCF	Blood	C2H2 ZF	GM12878	ERX2868670SRX067503	0.916338	0.988913
ERX2868670	CTCF	Blood	C2H2 ZF	THP-1	SRX067513	CTCF	Muscle	C2H2 ZF	HSMM	ERX2868670SRX067513	0.894208	0.982113
ERX2868670	CTCF	Blood	C2H2 ZF	THP-1	SRX067516	CTCF	Neural	C2H2 ZF	NH-A	ERX2868670SRX067516	0.828919	0.97191
ERX2868670	CTCF	Blood	C2H2 ZF	THP-1	SRX067534	CTCF	Muscle	C2H2 ZF	HSMM	ERX2868670SRX067534	0.883068	0.979557
ERX2868670	CTCF	Blood	C2H2 ZF	THP-1	SRX067536	CTCF	Uterus	C2H2 ZF	HeLa	ERX2868670SRX067536	0.879637	0.96833
ERX2868670	CTCF	Blood	C2H2 ZF	THP-1	SRX080336	CTCF	Neural	C2H2 ZF	HRPEpiC	ERX2868670SRX080336	0.910518	0.984389
ERX2868670	CTCF	Blood	C2H2 ZF	THP-1	SRX080338	CTCF	Breast	C2H2 ZF	HMF	ERX2868670SRX080338	0.913318	0.988861
ERX2868670	CTCF	Blood	C2H2 ZF	THP-1	SRX080341	CTCF	Epidermis	C2H2 ZF	AG04449	ERX2868670SRX080341	0.897816	0.986439
ERX2868670	CTCF	Blood	C2H2 ZF	THP-1	SRX080344	CTCF	Cardiovascular	C2H2 ZF	HPAF	ERX2868670SRX080344	0.883969	0.977383
ERX2868670	CTCF	Blood	C2H2 ZF	THP-1	SRX080352	CTCF	Digestive tract	C2H2 ZF	Caco-2	ERX2868670SRX080352	0.90873	0.987621
ERX2868670	CTCF	Blood	C2H2 ZF	THP-1	SRX080359	CTCF	Neural	C2H2 ZF	HA-sp	ERX2868670SRX080359	0.915739	0.989163
ERX2868670	CTCF	Blood	C2H2 ZF	THP-1	SRX080362	CTCF	Lung	C2H2 ZF	HPF	ERX2868670SRX080362	0.892498	0.983081
ERX2868670	CTCF	Blood	C2H2 ZF	THP-1	SRX080369	CTCF	Blood	C2H2 ZF	GM12878	ERX2868670SRX080369	0.926948	0.991468
ERX2868670	CTCF	Blood	C2H2 ZF	THP-1	SRX080373	CTCF	Cardiovascular	C2H2 ZF	HBMEC	ERX2868670SRX080373	0.913561	0.988019
ERX2868670	CTCF	Blood	C2H2 ZF	THP-1	SRX080375	CTCF	Digestive tract	C2H2 ZF	HEEpiC	ERX2868670SRX080375	0.901408	0.980358
ERX2868670	CTCF	Blood	C2H2 ZF	THP-1	SRX080377	CTCF	Epidermis	C2H2 ZF	AG10803	ERX2868670SRX080377	0.896659	0.983426
ERX2868670	CTCF	Blood	C2H2 ZF	THP-1	SRX080380	CTCF	Lung	C2H2 ZF	HPF	ERX2868670SRX080380	0.879786	0.981108
ERX2868670	CTCF	Blood	C2H2 ZF	THP-1	SRX080386	CTCF	Others	C2H2 ZF	AG09319	ERX2868670SRX080386	0.902267	0.985974
ERX2868670	CTCF	Blood	C2H2 ZF	THP-1	SRX080391	CTCF	Others	C2H2 ZF	AG09319	ERX2868670SRX080391	0.911975	0.987648
ERX2868670	CTCF	Blood	C2H2 ZF	THP-1	SRX080395	CTCF	Cardiovascular	C2H2 ZF	HCFaa	ERX2868670SRX080395	0.910448	0.984262
ERX2868670	CTCF	Blood	C2H2 ZF	THP-1	SRX080408	CTCF	Neural	C2H2 ZF	HCPEpiC	ERX2868670SRX080408	0.885584	0.980326
ERX2868670	CTCF	Blood	C2H2 ZF	THP-1	SRX080413	CTCF	Epidermis	C2H2 ZF	AG09309	ERX2868670SRX080413	0.896739	0.985852
ERX2868670	CTCF	Blood	C2H2 ZF	THP-1	SRX080414	CTCF	Cardiovascular	C2H2 ZF	HPAF	ERX2868670SRX080414	0.883881	0.979975
ERX2868670	CTCF	Blood	C2H2 ZF	THP-1	SRX080416	CTCF	Breast	C2H2 ZF	HMEC	ERX2868670SRX080416	0.923449	0.987884
ERX2868670	CTCF	Blood	C2H2 ZF	THP-1	SRX080422	CTCF	Epidermis	C2H2 ZF	AG10803	ERX2868670SRX080422	0.867868	0.973303
ERX2868670	CTCF	Blood	C2H2 ZF	THP-1	SRX080432	CTCF	Lung	C2H2 ZF	AG04450	ERX2868670SRX080432	0.907378	0.986187
ERX2868670	CTCF	Blood	C2H2 ZF	THP-1	SRX092414	CTCF	Blood	C2H2 ZF	Lymphoma, B-Cell	ERX2868670SRX092414	0.86314	0.976235
ERX2868670	CTCF	Blood	C2H2 ZF	THP-1	SRX092416	CTCF	Blood	C2H2 ZF	Lymphoma, B-Cell	ERX2868670SRX092416	0.892562	0.981648
ERX2868670	CTCF	Blood	C2H2 ZF	THP-1	SRX099876	CTCF	Others	C2H2 ZF	FB0167P	ERX2868670SRX099876	0.917141	0.987689
ERX2868670	CTCF	Blood	C2H2 ZF	THP-1	SRX100378	CTCF	Neural	C2H2 ZF	SK-N-SH	ERX2868670SRX100378	0.930612	0.992889
ERX2868670	CTCF	Blood	C2H2 ZF	THP-1	SRX100393	CTCF	Breast	C2H2 ZF	T-47D	ERX2868670SRX100393	0.891765	0.981016
ERX2868670	CTCF	Blood	C2H2 ZF	THP-1	SRX100464	CTCF	Pluripotent stem cell	C2H2 ZF	hESC H1	ERX2868670SRX100464	0.905109	0.981548
ERX2868670	CTCF	Blood	C2H2 ZF	THP-1	SRX100498	CTCF	Lung	C2H2 ZF	A549	ERX2868670SRX100498	0.912906	0.99051
ERX2868670	CTCF	Blood	C2H2 ZF	THP-1	SRX100501	CTCF	Lung	C2H2 ZF	A549	ERX2868670SRX100501	0.898438	0.98855
ERX2868670	CTCF	Blood	C2H2 ZF	THP-1	SRX100531	CTCF	Liver	C2H2 ZF	Hep G2	ERX2868670SRX100531	0.922575	0.989554
ERX2868670	CTCF	Blood	C2H2 ZF	THP-1	SRX1026678	CTCF	Pancreas	C2H2 ZF	PANC-1	ERX2868670SRX1026678	0.903201	0.989116
ERX2868670	CTCF	Blood	C2H2 ZF	THP-1	SRX1026679	CTCF	Pancreas	C2H2 ZF	PANC-1	ERX2868670SRX1026679	0.933065	0.992812
ERX2868670	CTCF	Blood	C2H2 ZF	THP-1	SRX1026681	CTCF	Pancreas	C2H2 ZF	PANC-1	ERX2868670SRX1026681	0.907306	0.989569
ERX2868670	CTCF	Blood	C2H2 ZF	THP-1	SRX102980	CTCF	Cardiovascular	C2H2 ZF	HUVEC	ERX2868670SRX102980	0.857675	0.981035
ERX2868670	CTCF	Blood	C2H2 ZF	THP-1	SRX103011	CTCF	Blood	C2H2 ZF	GM12878	ERX2868670SRX103011	0.91868	0.98897
ERX2868670	CTCF	Blood	C2H2 ZF	THP-1	SRX1030324	CTCF	Blood	C2H2 ZF	Jurkat	ERX2868670SRX1030324	0.904952	0.987887
ERX2868670	CTCF	Blood	C2H2 ZF	THP-1	SRX1053364	CTCF	Pluripotent stem cell	C2H2 ZF	ES cells	ERX2868670SRX1053364	0.884348	0.985528
ERX2868670	CTCF	Blood	C2H2 ZF	THP-1	SRX1053365	CTCF	Pluripotent stem cell	C2H2 ZF	ES cells	ERX2868670SRX1053365	0.890272	0.987037
ERX2868670	CTCF	Blood	C2H2 ZF	THP-1	SRX1053373	CTCF	Pluripotent stem cell	C2H2 ZF	ES cells	ERX2868670SRX1053373	0.859313	0.972759
ERX2868670	CTCF	Blood	C2H2 ZF	THP-1	SRX1053374	CTCF	Pluripotent stem cell	C2H2 ZF	ES cells	ERX2868670SRX1053374	0.86901	0.976426
ERX2868670	CTCF	Blood	C2H2 ZF	THP-1	SRX1063405	CTCF	Blood	C2H2 ZF	THP-1	ERX2868670SRX1063405	0.606293	0.924716
ERX2868670	CTCF	Blood	C2H2 ZF	THP-1	SRX1091821	CTCF	Gonad	C2H2 ZF	OVCAR-8	ERX2868670SRX1091821	0.896296	0.985568
ERX2868670	CTCF	Blood	C2H2 ZF	THP-1	SRX111773	CTCF	Blood	C2H2 ZF	GM12868	ERX2868670SRX111773	0.920065	0.990169
ERX2868670	CTCF	Blood	C2H2 ZF	THP-1	SRX111774	CTCF	Blood	C2H2 ZF	GM12867	ERX2868670SRX111774	0.923331	0.989119
ERX2868670	CTCF	Blood	C2H2 ZF	THP-1	SRX111775	CTCF	Blood	C2H2 ZF	GM12870	ERX2868670SRX111775	0.918765	0.989656
ERX2868670	CTCF	Blood	C2H2 ZF	THP-1	SRX111776	CTCF	Blood	C2H2 ZF	GM12869	ERX2868670SRX111776	0.922506	0.989543
ERX2868670	CTCF	Blood	C2H2 ZF	THP-1	SRX111777	CTCF	Blood	C2H2 ZF	GM12871	ERX2868670SRX111777	0.924669	0.990104
ERX2868670	CTCF	Blood	C2H2 ZF	THP-1	SRX111778	CTCF	Blood	C2H2 ZF	GM12866	ERX2868670SRX111778	0.926749	0.989767
ERX2868670	CTCF	Blood	C2H2 ZF	THP-1	SRX1353402	CTCF	Kidney	C2H2 ZF	293	ERX2868670SRX1353402	0.787234	0.932013
ERX2868670	CTCF	Blood	C2H2 ZF	THP-1	SRX1353403	CTCF	Kidney	C2H2 ZF	293	ERX2868670SRX1353403	0.79617	0.95098
ERX2868670	CTCF	Blood	C2H2 ZF	THP-1	SRX150484	CTCF	Lung	C2H2 ZF	IMR-90	ERX2868670SRX150484	0.902767	0.987821
ERX2868670	CTCF	Blood	C2H2 ZF	THP-1	SRX150487	CTCF	Blood	C2H2 ZF	K-562	ERX2868670SRX150487	0.909018	0.987413
ERX2868670	CTCF	Blood	C2H2 ZF	THP-1	SRX150690	CTCF	Blood	C2H2 ZF	GM12878	ERX2868670SRX150690	0.91524	0.987308
ERX2868670	CTCF	Blood	C2H2 ZF	THP-1	SRX1529431	CTCF	Neural	C2H2 ZF	SK-N-SH	ERX2868670SRX1529431	0.92635	0.990148
ERX2868670	CTCF	Blood	C2H2 ZF	THP-1	SRX154498	CTCF	Prostate	C2H2 ZF	PrEC	ERX2868670SRX154498	0.866817	0.981305
ERX2868670	CTCF	Blood	C2H2 ZF	THP-1	SRX154499	CTCF	Prostate	C2H2 ZF	LNCAP	ERX2868670SRX154499	0.870356	0.980669
ERX2868670	CTCF	Blood	C2H2 ZF	THP-1	SRX1744956	CTCF	Blood	C2H2 ZF	THP-1	ERX2868670SRX1744956	0.903816	0.988854
ERX2868670	CTCF	Blood	C2H2 ZF	THP-1	SRX1744957	CTCF	Blood	C2H2 ZF	THP-1	ERX2868670SRX1744957	0.91004	0.989232
ERX2868670	CTCF	Blood	C2H2 ZF	THP-1	SRX1744958	CTCF	Blood	C2H2 ZF	THP-1	ERX2868670SRX1744958	0.896907	0.986854
ERX2868670	CTCF	Blood	C2H2 ZF	THP-1	SRX1744959	CTCF	Blood	C2H2 ZF	THP-1	ERX2868670SRX1744959	0.907216	0.989328
ERX2868670	CTCF	Blood	C2H2 ZF	THP-1	SRX1744960	CTCF	Blood	C2H2 ZF	THP-1	ERX2868670SRX1744960	0.912151	0.987382
ERX2868670	CTCF	Blood	C2H2 ZF	THP-1	SRX1744961	CTCF	Blood	C2H2 ZF	THP-1	ERX2868670SRX1744961	0.920776	0.992028
ERX2868670	CTCF	Blood	C2H2 ZF	THP-1	SRX1801655	CTCF	Digestive tract	C2H2 ZF	COLO 829	ERX2868670SRX1801655	0.931818	0.993143
ERX2868670	CTCF	Blood	C2H2 ZF	THP-1	SRX186638	CTCF	Neural	C2H2 ZF	SK-N-SH	ERX2868670SRX186638	0.922456	0.989481
ERX2868670	CTCF	Blood	C2H2 ZF	THP-1	SRX186704	CTCF	Blood	C2H2 ZF	Monocytes-CD14+	ERX2868670SRX186704	0.907779	0.986921
ERX2868670	CTCF	Blood	C2H2 ZF	THP-1	SRX186778	CTCF	Lung	C2H2 ZF	A549	ERX2868670SRX186778	0.899845	0.98598
ERX2868670	CTCF	Blood	C2H2 ZF	THP-1	SRX188947	CTCF	Blood	C2H2 ZF	GM10266	ERX2868670SRX188947	0.915493	0.990318
ERX2868670	CTCF	Blood	C2H2 ZF	THP-1	SRX188950	CTCF	Blood	C2H2 ZF	GM20000	ERX2868670SRX188950	0.912829	0.986927
ERX2868670	CTCF	Blood	C2H2 ZF	THP-1	SRX188951	CTCF	Prostate	C2H2 ZF	LNCAP	ERX2868670SRX188951	0.91248	0.986529
ERX2868670	CTCF	Blood	C2H2 ZF	THP-1	SRX188960	CTCF	Others	C2H2 ZF	Spleen	ERX2868670SRX188960	0.859464	0.950105
ERX2868670	CTCF	Blood	C2H2 ZF	THP-1	SRX188962	CTCF	Blood	C2H2 ZF	GM13976	ERX2868670SRX188962	0.911765	0.986983
ERX2868670	CTCF	Blood	C2H2 ZF	THP-1	SRX188963	CTCF	Kidney	C2H2 ZF	Kidney	ERX2868670SRX188963	0.899676	0.982267
ERX2868670	CTCF	Blood	C2H2 ZF	THP-1	SRX188964	CTCF	Prostate	C2H2 ZF	LNCAP	ERX2868670SRX188964	0.891406	0.983687
ERX2868670	CTCF	Blood	C2H2 ZF	THP-1	SRX188968	CTCF	Blood	C2H2 ZF	GM10248	ERX2868670SRX188968	0.885356	0.987968
ERX2868670	CTCF	Blood	C2H2 ZF	THP-1	SRX188970	CTCF	Neural	C2H2 ZF	Medullo	ERX2868670SRX188970	0.9232	0.990603
ERX2868670	CTCF	Blood	C2H2 ZF	THP-1	SRX189083	CTCF	Lung	C2H2 ZF	WI-38	ERX2868670SRX189083	0.86449	0.966344
ERX2868670	CTCF	Blood	C2H2 ZF	THP-1	SRX190190	CTCF	Breast	C2H2 ZF	MCF-7	ERX2868670SRX190190	0.913286	0.983579
ERX2868670	CTCF	Blood	C2H2 ZF	THP-1	SRX190230	CTCF	Uterus	C2H2 ZF	ECC-1	ERX2868670SRX190230	0.865399	0.979139
ERX2868670	CTCF	Blood	C2H2 ZF	THP-1	SRX190276	CTCF	Blood	C2H2 ZF	K-562	ERX2868670SRX190276	0.92257	0.986803
ERX2868670	CTCF	Blood	C2H2 ZF	THP-1	SRX1950174	CTCF	Prostate	C2H2 ZF	VCaP	ERX2868670SRX1950174	0.857791	0.977991
ERX2868670	CTCF	Blood	C2H2 ZF	THP-1	SRX1950175	CTCF	Prostate	C2H2 ZF	VCaP	ERX2868670SRX1950175	0.850635	0.974688
ERX2868670	CTCF	Blood	C2H2 ZF	THP-1	SRX1950176	CTCF	Prostate	C2H2 ZF	VCaP	ERX2868670SRX1950176	0.85682	0.977807
ERX2868670	CTCF	Blood	C2H2 ZF	THP-1	SRX1950177	CTCF	Prostate	C2H2 ZF	VCaP	ERX2868670SRX1950177	0.847305	0.975494
ERX2868670	CTCF	Blood	C2H2 ZF	THP-1	SRX1967777	CTCF	Epidermis	C2H2 ZF	Keratinocytes	ERX2868670SRX1967777	0.886923	0.977016
ERX2868670	CTCF	Blood	C2H2 ZF	THP-1	SRX1967778	CTCF	Epidermis	C2H2 ZF	Keratinocytes	ERX2868670SRX1967778	0.898911	0.983164
ERX2868670	CTCF	Blood	C2H2 ZF	THP-1	SRX199857	CTCF	Blood	C2H2 ZF	GM12873	ERX2868670SRX199857	0.900621	0.979442
ERX2868670	CTCF	Blood	C2H2 ZF	THP-1	SRX199858	CTCF	Placenta	C2H2 ZF	HVMF	ERX2868670SRX199858	0.884235	0.986568
ERX2868670	CTCF	Blood	C2H2 ZF	THP-1	SRX199859	CTCF	Breast	C2H2 ZF	HMEC	ERX2868670SRX199859	0.889831	0.981956
ERX2868670	CTCF	Blood	C2H2 ZF	THP-1	SRX199861	CTCF	Blood	C2H2 ZF	GM12872	ERX2868670SRX199861	0.896685	0.978172
ERX2868670	CTCF	Blood	C2H2 ZF	THP-1	SRX199862	CTCF	Lung	C2H2 ZF	WI-38	ERX2868670SRX199862	0.901316	0.977348
ERX2868670	CTCF	Blood	C2H2 ZF	THP-1	SRX199863	CTCF	Lung	C2H2 ZF	AG04450	ERX2868670SRX199863	0.874338	0.982374
ERX2868670	CTCF	Blood	C2H2 ZF	THP-1	SRX199864	CTCF	Blood	C2H2 ZF	GM12865	ERX2868670SRX199864	0.888208	0.984986
ERX2868670	CTCF	Blood	C2H2 ZF	THP-1	SRX199865	CTCF	Lung	C2H2 ZF	WI-38	ERX2868670SRX199865	0.882579	0.983007
ERX2868670	CTCF	Blood	C2H2 ZF	THP-1	SRX199867	CTCF	Lung	C2H2 ZF	A549	ERX2868670SRX199867	0.899922	0.983447
ERX2868670	CTCF	Blood	C2H2 ZF	THP-1	SRX199878	CTCF	Neural	C2H2 ZF	BE(2)-C	ERX2868670SRX199878	0.897377	0.984431
ERX2868670	CTCF	Blood	C2H2 ZF	THP-1	SRX199879	CTCF	Digestive tract	C2H2 ZF	HCT 116	ERX2868670SRX199879	0.909019	0.988236
ERX2868670	CTCF	Blood	C2H2 ZF	THP-1	SRX199880	CTCF	Digestive tract	C2H2 ZF	HCT 116	ERX2868670SRX199880	0.919112	0.989138
ERX2868670	CTCF	Blood	C2H2 ZF	THP-1	SRX199881	CTCF	Neural	C2H2 ZF	BE(2)-C	ERX2868670SRX199881	0.906447	0.986023
ERX2868670	CTCF	Blood	C2H2 ZF	THP-1	SRX199885	CTCF	Cardiovascular	C2H2 ZF	HCM	ERX2868670SRX199885	0.867416	0.98264
ERX2868670	CTCF	Blood	C2H2 ZF	THP-1	SRX199886	CTCF	Breast	C2H2 ZF	MCF-7	ERX2868670SRX199886	0.907946	0.979431
ERX2868670	CTCF	Blood	C2H2 ZF	THP-1	SRX199890	CTCF	Neural	C2H2 ZF	HAc	ERX2868670SRX199890	0.898911	0.982916
ERX2868670	CTCF	Blood	C2H2 ZF	THP-1	SRX199891	CTCF	Breast	C2H2 ZF	MCF-7	ERX2868670SRX199891	0.893764	0.97993
ERX2868670	CTCF	Blood	C2H2 ZF	THP-1	SRX199893	CTCF	Neural	C2H2 ZF	HRPEpiC	ERX2868670SRX199893	0.918189	0.990818
ERX2868670	CTCF	Blood	C2H2 ZF	THP-1	SRX199894	CTCF	Kidney	C2H2 ZF	RPTEC	ERX2868670SRX199894	0.886864	0.9824
ERX2868670	CTCF	Blood	C2H2 ZF	THP-1	SRX199895	CTCF	Kidney	C2H2 ZF	RPTEC	ERX2868670SRX199895	0.912598	0.987602
ERX2868670	CTCF	Blood	C2H2 ZF	THP-1	SRX199896	CTCF	Neural	C2H2 ZF	HA-sp	ERX2868670SRX199896	0.901176	0.98726
ERX2868670	CTCF	Blood	C2H2 ZF	THP-1	SRX199897	CTCF	Epidermis	C2H2 ZF	HFF-Myc	ERX2868670SRX199897	0.884146	0.986182
ERX2868670	CTCF	Blood	C2H2 ZF	THP-1	SRX199899	CTCF	Epidermis	C2H2 ZF	HFF-Myc	ERX2868670SRX199899	0.909163	0.985623
ERX2868670	CTCF	Blood	C2H2 ZF	THP-1	SRX199903	CTCF	Epidermis	C2H2 ZF	NHDF-neo	ERX2868670SRX199903	0.882938	0.979763
ERX2868670	CTCF	Blood	C2H2 ZF	THP-1	SRX199904	CTCF	Epidermis	C2H2 ZF	NHDF-neo	ERX2868670SRX199904	0.853949	0.976433
ERX2868670	CTCF	Blood	C2H2 ZF	THP-1	SRX199905	CTCF	Cardiovascular	C2H2 ZF	HCM	ERX2868670SRX199905	0.909091	0.988558
ERX2868670	CTCF	Blood	C2H2 ZF	THP-1	SRX2166893	CTCF	Neural	C2H2 ZF	Retina	ERX2868670SRX2166893	0.876471	0.972233
ERX2868670	CTCF	Blood	C2H2 ZF	THP-1	SRX2166894	CTCF	Neural	C2H2 ZF	Retina	ERX2868670SRX2166894	0.877769	0.9735
ERX2868670	CTCF	Blood	C2H2 ZF	THP-1	SRX2166895	CTCF	Neural	C2H2 ZF	Retina	ERX2868670SRX2166895	0.839061	0.959553
ERX2868670	CTCF	Blood	C2H2 ZF	THP-1	SRX2570608	CTCF	Blood	C2H2 ZF	HAP1	ERX2868670SRX2570608	0.894531	0.988227
ERX2868670	CTCF	Blood	C2H2 ZF	THP-1	SRX2570609	CTCF	Blood	C2H2 ZF	HAP1	ERX2868670SRX2570609	0.902592	0.9893
ERX2868670	CTCF	Blood	C2H2 ZF	THP-1	SRX2570610	CTCF	Blood	C2H2 ZF	HAP1	ERX2868670SRX2570610	0.882444	0.985481
ERX2868670	CTCF	Blood	C2H2 ZF	THP-1	SRX2570611	CTCF	Blood	C2H2 ZF	HAP1	ERX2868670SRX2570611	0.914877	0.991243
ERX2868670	CTCF	Blood	C2H2 ZF	THP-1	SRX265428	CTCF	Breast	C2H2 ZF	SUM 159PT	ERX2868670SRX265428	0.805471	0.859046
ERX2868670	CTCF	Blood	C2H2 ZF	THP-1	SRX2655460	CTCF	Blood	C2H2 ZF	THP-1	ERX2868670SRX2655460	0.871946	0.970201
ERX2868670	CTCF	Blood	C2H2 ZF	THP-1	SRX2655461	CTCF	Blood	C2H2 ZF	THP-1	ERX2868670SRX2655461	0.878992	0.967329
ERX2868670	CTCF	Blood	C2H2 ZF	THP-1	SRX3056626	CTCF	Blood	C2H2 ZF	Erythroblasts	ERX2868670SRX3056626	0.904429	0.983515
ERX2868670	CTCF	Blood	C2H2 ZF	THP-1	SRX3056629	CTCF	Blood	C2H2 ZF	Erythroblasts	ERX2868670SRX3056629	0.904131	0.982732
ERX2868670	CTCF	Blood	C2H2 ZF	THP-1	SRX3288560	CTCF	Pluripotent stem cell	C2H2 ZF	hESC H9	ERX2868670SRX3288560	0.597281	0.914116
ERX2868670	CTCF	Blood	C2H2 ZF	THP-1	SRX3288561	CTCF	Pluripotent stem cell	C2H2 ZF	hESC H9	ERX2868670SRX3288561	0.817413	0.962207
ERX2868670	CTCF	Blood	C2H2 ZF	THP-1	SRX3437418	CTCF	Uterus	C2H2 ZF	HeLa	ERX2868670SRX3437418	0.923878	0.992788
ERX2868670	CTCF	Blood	C2H2 ZF	THP-1	SRX3437420	CTCF	Uterus	C2H2 ZF	HeLa	ERX2868670SRX3437420	0.923878	0.992065
ERX2868670	CTCF	Blood	C2H2 ZF	THP-1	SRX3437421	CTCF	Uterus	C2H2 ZF	HeLa	ERX2868670SRX3437421	0.942857	0.993596
ERX2868670	CTCF	Blood	C2H2 ZF	THP-1	SRX3437422	CTCF	Uterus	C2H2 ZF	HeLa	ERX2868670SRX3437422	0.932685	0.992866
ERX2868670	CTCF	Blood	C2H2 ZF	THP-1	SRX3437426	CTCF	Uterus	C2H2 ZF	HeLa	ERX2868670SRX3437426	0	0
ERX2868670	CTCF	Blood	C2H2 ZF	THP-1	SRX3482873	CTCF	Pluripotent stem cell	C2H2 ZF	hESC HUES64	ERX2868670SRX3482873	0.896175	0.983778
ERX2868670	CTCF	Blood	C2H2 ZF	THP-1	SRX356455	CTCF	Blood	C2H2 ZF	GM12878	ERX2868670SRX356455	0.935537	0.992906
ERX2868670	CTCF	Blood	C2H2 ZF	THP-1	SRX356456	CTCF	Blood	C2H2 ZF	GM12878	ERX2868670SRX356456	0.908865	0.987104
ERX2868670	CTCF	Blood	C2H2 ZF	THP-1	SRX356502	CTCF	Blood	C2H2 ZF	GM12891	ERX2868670SRX356502	0.900082	0.987545
ERX2868670	CTCF	Blood	C2H2 ZF	THP-1	SRX356524	CTCF	Blood	C2H2 ZF	GM12892	ERX2868670SRX356524	0.920833	0.991778
ERX2868670	CTCF	Blood	C2H2 ZF	THP-1	SRX356562	CTCF	Blood	C2H2 ZF	GM18505	ERX2868670SRX356562	0.9176	0.989627
ERX2868670	CTCF	Blood	C2H2 ZF	THP-1	SRX356579	CTCF	Blood	C2H2 ZF	GM18526	ERX2868670SRX356579	0.898438	0.987767
ERX2868670	CTCF	Blood	C2H2 ZF	THP-1	SRX356595	CTCF	Blood	C2H2 ZF	GM18951	ERX2868670SRX356595	0.906921	0.989137
ERX2868670	CTCF	Blood	C2H2 ZF	THP-1	SRX356596	CTCF	Blood	C2H2 ZF	GM18951	ERX2868670SRX356596	0.906847	0.989213
ERX2868670	CTCF	Blood	C2H2 ZF	THP-1	SRX356612	CTCF	Blood	C2H2 ZF	GM19099	ERX2868670SRX356612	0.925446	0.991201
ERX2868670	CTCF	Blood	C2H2 ZF	THP-1	SRX356613	CTCF	Blood	C2H2 ZF	GM19099	ERX2868670SRX356613	0.912939	0.988955
ERX2868670	CTCF	Blood	C2H2 ZF	THP-1	SRX356630	CTCF	Blood	C2H2 ZF	GM19193	ERX2868670SRX356630	0.923077	0.991139
ERX2868670	CTCF	Blood	C2H2 ZF	THP-1	SRX356646	CTCF	Blood	C2H2 ZF	GM19238	ERX2868670SRX356646	0.933665	0.993213
ERX2868670	CTCF	Blood	C2H2 ZF	THP-1	SRX356647	CTCF	Blood	C2H2 ZF	GM19238	ERX2868670SRX356647	0.917842	0.98829
ERX2868670	CTCF	Blood	C2H2 ZF	THP-1	SRX356667	CTCF	Blood	C2H2 ZF	GM19239	ERX2868670SRX356667	0.933223	0.992138
ERX2868670	CTCF	Blood	C2H2 ZF	THP-1	SRX356668	CTCF	Blood	C2H2 ZF	GM19239	ERX2868670SRX356668	0.912324	0.989848
ERX2868670	CTCF	Blood	C2H2 ZF	THP-1	SRX356690	CTCF	Blood	C2H2 ZF	GM19240	ERX2868670SRX356690	0.922371	0.992118
ERX2868670	CTCF	Blood	C2H2 ZF	THP-1	SRX356730	CTCF	Blood	C2H2 ZF	Lymphoblastoid cell line	ERX2868670SRX356730	0.927273	0.992896
ERX2868670	CTCF	Blood	C2H2 ZF	THP-1	SRX356731	CTCF	Blood	C2H2 ZF	Lymphoblastoid cell line	ERX2868670SRX356731	0.912935	0.991754
ERX2868670	CTCF	Blood	C2H2 ZF	THP-1	SRX356732	CTCF	Blood	C2H2 ZF	Lymphoblastoid cell line	ERX2868670SRX356732	0.926446	0.991264
ERX2868670	CTCF	Blood	C2H2 ZF	THP-1	SRX356748	CTCF	Blood	C2H2 ZF	Lymphoblastoid cell line	ERX2868670SRX356748	0.922131	0.991591
ERX2868670	CTCF	Blood	C2H2 ZF	THP-1	SRX356749	CTCF	Blood	C2H2 ZF	Lymphoblastoid cell line	ERX2868670SRX356749	0.92257	0.991915
ERX2868670	CTCF	Blood	C2H2 ZF	THP-1	SRX356750	CTCF	Blood	C2H2 ZF	Lymphoblastoid cell line	ERX2868670SRX356750	0.921162	0.991383
ERX2868670	CTCF	Blood	C2H2 ZF	THP-1	SRX356766	CTCF	Blood	C2H2 ZF	Lymphoblastoid cell line	ERX2868670SRX356766	0.929577	0.992533
ERX2868670	CTCF	Blood	C2H2 ZF	THP-1	SRX356767	CTCF	Blood	C2H2 ZF	Lymphoblastoid cell line	ERX2868670SRX356767	0.924917	0.99216
ERX2868670	CTCF	Blood	C2H2 ZF	THP-1	SRX356768	CTCF	Blood	C2H2 ZF	Lymphoblastoid cell line	ERX2868670SRX356768	0.94186	0.993427
ERX2868670	CTCF	Blood	C2H2 ZF	THP-1	SRX356784	CTCF	Blood	C2H2 ZF	MS1	ERX2868670SRX356784	0.924103	0.992031
ERX2868670	CTCF	Blood	C2H2 ZF	THP-1	SRX356785	CTCF	Blood	C2H2 ZF	MS1	ERX2868670SRX356785	0.921141	0.992011
ERX2868670	CTCF	Blood	C2H2 ZF	THP-1	SRX356786	CTCF	Blood	C2H2 ZF	MS1	ERX2868670SRX356786	0.930406	0.991269
ERX2868670	CTCF	Blood	C2H2 ZF	THP-1	SRX3583188	CTCF	Breast	C2H2 ZF	MCF-7	ERX2868670SRX3583188	0.892917	0.983148
ERX2868670	CTCF	Blood	C2H2 ZF	THP-1	SRX3800709	CTCF	Breast	C2H2 ZF	T-47D	ERX2868670SRX3800709	0.925	0.989817
ERX2868670	CTCF	Blood	C2H2 ZF	THP-1	SRX3800710	CTCF	Breast	C2H2 ZF	T-47D	ERX2868670SRX3800710	0.921648	0.988936
ERX2868670	CTCF	Blood	C2H2 ZF	THP-1	SRX3927292	CTCF	Blood	C2H2 ZF	EOL-1	ERX2868670SRX3927292	0.917898	0.98957
ERX2868670	CTCF	Blood	C2H2 ZF	THP-1	SRX395616	CTCF	Breast	C2H2 ZF	T-47D	ERX2868670SRX395616	0.914537	0.988831
ERX2868670	CTCF	Blood	C2H2 ZF	THP-1	SRX395617	CTCF	Breast	C2H2 ZF	T-47D	ERX2868670SRX395617	0.915538	0.989103
ERX2868670	CTCF	Blood	C2H2 ZF	THP-1	SRX4001757	CTCF	Blood	C2H2 ZF	Macrophages	ERX2868670SRX4001757	0.843255	0.975062
ERX2868670	CTCF	Blood	C2H2 ZF	THP-1	SRX4001760	CTCF	Blood	C2H2 ZF	Macrophages	ERX2868670SRX4001760	0.859636	0.978452
ERX2868670	CTCF	Blood	C2H2 ZF	THP-1	SRX4001833	CTCF	Blood	C2H2 ZF	THP-1	ERX2868670SRX4001833	0.880249	0.986169
ERX2868670	CTCF	Blood	C2H2 ZF	THP-1	SRX4155650	CTCF	Neural	C2H2 ZF	KELLY	ERX2868670SRX4155650	0.905116	0.98539
ERX2868670	CTCF	Blood	C2H2 ZF	THP-1	SRX4155662	CTCF	Neural	C2H2 ZF	KELLY	ERX2868670SRX4155662	0.903199	0.98604
ERX2868670	CTCF	Blood	C2H2 ZF	THP-1	SRX4155663	CTCF	Neural	C2H2 ZF	KELLY	ERX2868670SRX4155663	0.912007	0.98765
ERX2868670	CTCF	Blood	C2H2 ZF	THP-1	SRX4221460	CTCF	Neural	C2H2 ZF	SK-N-SH	ERX2868670SRX4221460	0.875884	0.983831
ERX2868670	CTCF	Blood	C2H2 ZF	THP-1	SRX4221464	CTCF	Kidney	C2H2 ZF	293	ERX2868670SRX4221464	0.899297	0.988298
ERX2868670	CTCF	Blood	C2H2 ZF	THP-1	SRX4284004	CTCF	Blood	C2H2 ZF	B cells	ERX2868670SRX4284004	0.930233	0.991636
ERX2868670	CTCF	Blood	C2H2 ZF	THP-1	SRX4284007	CTCF	Blood	C2H2 ZF	B cells	ERX2868670SRX4284007	0.930833	0.992448
ERX2868670	CTCF	Blood	C2H2 ZF	THP-1	SRX4284008	CTCF	Blood	C2H2 ZF	B cells	ERX2868670SRX4284008	0.922111	0.991555
ERX2868670	CTCF	Blood	C2H2 ZF	THP-1	SRX4284011	CTCF	Blood	C2H2 ZF	B cells	ERX2868670SRX4284011	0.930833	0.992407
ERX2868670	CTCF	Blood	C2H2 ZF	THP-1	SRX4288473	CTCF	Blood	C2H2 ZF	Lymphoblastoid cell line	ERX2868670SRX4288473	0.530072	0.786796
ERX2868670	CTCF	Blood	C2H2 ZF	THP-1	SRX4288474	CTCF	Blood	C2H2 ZF	Lymphoblastoid cell line	ERX2868670SRX4288474	0.633588	0.908144
ERX2868670	CTCF	Blood	C2H2 ZF	THP-1	SRX4288475	CTCF	Blood	C2H2 ZF	Lymphoblastoid cell line	ERX2868670SRX4288475	0.62963	0.908966
ERX2868670	CTCF	Blood	C2H2 ZF	THP-1	SRX4288476	CTCF	Blood	C2H2 ZF	Lymphoblastoid cell line	ERX2868670SRX4288476	0.562552	0.89898
ERX2868670	CTCF	Blood	C2H2 ZF	THP-1	SRX4484978	CTCF	Blood	C2H2 ZF	SEM	ERX2868670SRX4484978	0.920881	0.990634
ERX2868670	CTCF	Blood	C2H2 ZF	THP-1	SRX4521396	CTCF	Blood	C2H2 ZF	Macrophages	ERX2868670SRX4521396	0.881746	0.981799
ERX2868670	CTCF	Blood	C2H2 ZF	THP-1	SRX4521398	CTCF	Blood	C2H2 ZF	Macrophages	ERX2868670SRX4521398	0.862713	0.975121
ERX2868670	CTCF	Blood	C2H2 ZF	THP-1	SRX4714474	CTCF	Breast	C2H2 ZF	T-47D	ERX2868670SRX4714474	0.903355	0.987024
ERX2868670	CTCF	Blood	C2H2 ZF	THP-1	SRX4714479	CTCF	Breast	C2H2 ZF	T-47D	ERX2868670SRX4714479	0.916201	0.988916
ERX2868670	CTCF	Blood	C2H2 ZF	THP-1	SRX476480	CTCF	Blood	C2H2 ZF	THP-1	ERX2868670SRX476480	0.914378	0.987888
ERX2868670	CTCF	Blood	C2H2 ZF	THP-1	SRX4890467	CTCF	Blood	C2H2 ZF	Kasumi-1	ERX2868670SRX4890467	0.903304	0.986967
ERX2868670	CTCF	Blood	C2H2 ZF	THP-1	SRX4958394	CTCF	Kidney	C2H2 ZF	293	ERX2868670SRX4958394	0.908877	0.989789
ERX2868670	CTCF	Blood	C2H2 ZF	THP-1	SRX4958405	CTCF	Kidney	C2H2 ZF	293	ERX2868670SRX4958405	0.893519	0.987196
ERX2868670	CTCF	Blood	C2H2 ZF	THP-1	SRX5001394	CTCF	Bone	C2H2 ZF	HT-1080	ERX2868670SRX5001394	0.935802	0.990643
ERX2868670	CTCF	Blood	C2H2 ZF	THP-1	SRX5001396	CTCF	Bone	C2H2 ZF	HT-1080	ERX2868670SRX5001396	0.933058	0.99012
ERX2868670	CTCF	Blood	C2H2 ZF	THP-1	SRX5001397	CTCF	Bone	C2H2 ZF	HT-1080	ERX2868670SRX5001397	0.896639	0.982849
ERX2868670	CTCF	Blood	C2H2 ZF	THP-1	SRX5126613	CTCF	Epidermis	C2H2 ZF	Dombi23	ERX2868670SRX5126613	0.482143	0.86752
ERX2868670	CTCF	Blood	C2H2 ZF	THP-1	SRX5290913	CTCF	Lung	C2H2 ZF	IMR-90	ERX2868670SRX5290913	0.71608	0.938505
ERX2868670	CTCF	Blood	C2H2 ZF	THP-1	SRX5290914	CTCF	Lung	C2H2 ZF	IMR-90	ERX2868670SRX5290914	0.627004	0.914096
ERX2868670	CTCF	Blood	C2H2 ZF	THP-1	SRX5333219	CTCF	Blood	C2H2 ZF	697	ERX2868670SRX5333219	0.909306	0.970098
ERX2868670	CTCF	Blood	C2H2 ZF	THP-1	SRX5391686	CTCF	Blood	C2H2 ZF	Neutrophils	ERX2868670SRX5391686	0.817293	0.930471
ERX2868670	CTCF	Blood	C2H2 ZF	THP-1	SRX5522009	CTCF	Blood	C2H2 ZF	HUDEP-2	ERX2868670SRX5522009	0.921875	0.991566
ERX2868671	CTCF	Blood	C2H2 ZF	THP-1	ERX2868672	CTCF	Blood	C2H2 ZF	THP-1	ERX2868671ERX2868672	0.941176	0.995186
ERX2868671	CTCF	Blood	C2H2 ZF	THP-1	ERX2868673	CTCF	Blood	C2H2 ZF	THP-1	ERX2868671ERX2868673	0.947368	0.99591
ERX2868671	CTCF	Blood	C2H2 ZF	THP-1	ERX2868692	CTCF	Blood	C2H2 ZF	THP-1	ERX2868671ERX2868692	0.942482	0.99557
ERX2868671	CTCF	Blood	C2H2 ZF	THP-1	ERX2868693	CTCF	Blood	C2H2 ZF	THP-1	ERX2868671ERX2868693	0.953719	0.996218
ERX2868671	CTCF	Blood	C2H2 ZF	THP-1	ERX2868695	CTCF	Blood	C2H2 ZF	THP-1	ERX2868671ERX2868695	0.952185	0.996567
ERX2868671	CTCF	Blood	C2H2 ZF	THP-1	ERX2868696	CTCF	Blood	C2H2 ZF	THP-1	ERX2868671ERX2868696	0.950413	0.995931
ERX2868671	CTCF	Blood	C2H2 ZF	THP-1	ERX2868697	CTCF	Blood	C2H2 ZF	THP-1	ERX2868671ERX2868697	0.942576	0.995567
ERX2868671	CTCF	Blood	C2H2 ZF	THP-1	ERX2868710	CTCF	Lung	C2H2 ZF	A549	ERX2868671ERX2868710	0.94288	0.994272
ERX2868671	CTCF	Blood	C2H2 ZF	THP-1	ERX2868711	CTCF	Lung	C2H2 ZF	BEAS-2B	ERX2868671ERX2868711	0.895914	0.988571
ERX2868671	CTCF	Blood	C2H2 ZF	THP-1	ERX2868712	CTCF	Lung	C2H2 ZF	BEAS-2B	ERX2868671ERX2868712	0.919905	0.991321
ERX2868671	CTCF	Blood	C2H2 ZF	THP-1	ERX2868713	CTCF	Unclassified	C2H2 ZF	Unclassified	ERX2868671ERX2868713	0.928222	0.993283
ERX2868671	CTCF	Blood	C2H2 ZF	THP-1	ERX2868714	CTCF	Blood	C2H2 ZF	HEL 92.1.7	ERX2868671ERX2868714	0.931204	0.991985
ERX2868671	CTCF	Blood	C2H2 ZF	THP-1	ERX2868715	CTCF	Blood	C2H2 ZF	K-562	ERX2868671ERX2868715	0.934835	0.9918
ERX2868671	CTCF	Blood	C2H2 ZF	THP-1	ERX2868716	CTCF	Blood	C2H2 ZF	K-562	ERX2868671ERX2868716	0.921584	0.989029
ERX2868671	CTCF	Blood	C2H2 ZF	THP-1	ERX2868717	CTCF	Blood	C2H2 ZF	MEG-01	ERX2868671ERX2868717	0.9375	0.993247
ERX2868671	CTCF	Blood	C2H2 ZF	THP-1	ERX2868732	CTCF	Blood	C2H2 ZF	HuT 78	ERX2868671ERX2868732	0.906275	0.986606
ERX2868671	CTCF	Blood	C2H2 ZF	THP-1	ERX2868733	CTCF	Blood	C2H2 ZF	HuT 78	ERX2868671ERX2868733	0.921824	0.990597
ERX2868671	CTCF	Blood	C2H2 ZF	THP-1	ERX2868734	CTCF	Blood	C2H2 ZF	HuT 78	ERX2868671ERX2868734	0.734283	0.969912
ERX2868671	CTCF	Blood	C2H2 ZF	THP-1	ERX2868735	CTCF	Blood	C2H2 ZF	HuT 78	ERX2868671ERX2868735	0.753769	0.973267
ERX2868671	CTCF	Blood	C2H2 ZF	THP-1	ERX2868752	CTCF	Blood	C2H2 ZF	RAJI	ERX2868671ERX2868752	0.914684	0.989018
ERX2868671	CTCF	Blood	C2H2 ZF	THP-1	ERX2868761	CTCF	Blood	C2H2 ZF	RAMOS	ERX2868671ERX2868761	0.896496	0.983312
ERX2868671	CTCF	Blood	C2H2 ZF	THP-1	ERX2868777	CTCF	Blood	C2H2 ZF	NAMALWA	ERX2868671ERX2868777	0.918367	0.991386
ERX2868671	CTCF	Blood	C2H2 ZF	THP-1	ERX2868778	CTCF	Blood	C2H2 ZF	RAMOS	ERX2868671ERX2868778	0.910509	0.99009
ERX2868671	CTCF	Blood	C2H2 ZF	THP-1	ERX2868782	CTCF	Blood	C2H2 ZF	NAMALWA	ERX2868671ERX2868782	0.928922	0.991632
ERX2868671	CTCF	Blood	C2H2 ZF	THP-1	ERX2868792	CTCF	Blood	C2H2 ZF	Daudi	ERX2868671ERX2868792	0.894608	0.985591
ERX2868671	CTCF	Blood	C2H2 ZF	THP-1	ERX2868793	CTCF	Blood	C2H2 ZF	Daudi	ERX2868671ERX2868793	0.864686	0.980941
ERX2868671	CTCF	Blood	C2H2 ZF	THP-1	ERX2868794	CTCF	Blood	C2H2 ZF	Jurkat	ERX2868671ERX2868794	0.925325	0.99211
ERX2868671	CTCF	Blood	C2H2 ZF	THP-1	ERX2868800	CTCF	Blood	C2H2 ZF	Jurkat	ERX2868671ERX2868800	0.905151	0.989984
ERX2868671	CTCF	Blood	C2H2 ZF	THP-1	ERX2868801	CTCF	Blood	C2H2 ZF	KU812	ERX2868671ERX2868801	0.909314	0.989063
ERX2868671	CTCF	Blood	C2H2 ZF	THP-1	ERX2868812	CTCF	Blood	C2H2 ZF	Jurkat	ERX2868671ERX2868812	0.903516	0.988317
ERX2868671	CTCF	Blood	C2H2 ZF	THP-1	ERX2868813	CTCF	Blood	C2H2 ZF	RAJI	ERX2868671ERX2868813	0.913149	0.988525
ERX2868671	CTCF	Blood	C2H2 ZF	THP-1	ERX2868814	CTCF	Blood	C2H2 ZF	KU812	ERX2868671ERX2868814	0.921648	0.991363
ERX2868671	CTCF	Blood	C2H2 ZF	THP-1	ERX2868821	CTCF	Blood	C2H2 ZF	Jurkat	ERX2868671ERX2868821	0.770202	0.976145
ERX2868671	CTCF	Blood	C2H2 ZF	THP-1	ERX2869656	CTCF	Lung	C2H2 ZF	A549	ERX2868671ERX2869656	0.920823	0.992652
ERX2868671	CTCF	Blood	C2H2 ZF	THP-1	SRX031246	CTCF	Cardiovascular	C2H2 ZF	HUVEC	ERX2868671SRX031246	0.875	0.98265
ERX2868671	CTCF	Blood	C2H2 ZF	THP-1	SRX038524	CTCF	Pluripotent stem cell	C2H2 ZF	hESC H1	ERX2868671SRX038524	0.872067	0.968392
ERX2868671	CTCF	Blood	C2H2 ZF	THP-1	SRX038665	CTCF	Lung	C2H2 ZF	NHLF	ERX2868671SRX038665	0.911303	0.988432
ERX2868671	CTCF	Blood	C2H2 ZF	THP-1	SRX067387	CTCF	Epidermis	C2H2 ZF	NHEK	ERX2868671SRX067387	0.885779	0.974973
ERX2868671	CTCF	Blood	C2H2 ZF	THP-1	SRX067396	CTCF	Liver	C2H2 ZF	Hep G2	ERX2868671SRX067396	0.879401	0.976244
ERX2868671	CTCF	Blood	C2H2 ZF	THP-1	SRX067423	CTCF	Pluripotent stem cell	C2H2 ZF	hESC H1	ERX2868671SRX067423	0.877329	0.975382
ERX2868671	CTCF	Blood	C2H2 ZF	THP-1	SRX067475	CTCF	Breast	C2H2 ZF	HMEC	ERX2868671SRX067475	0.881866	0.983517
ERX2868671	CTCF	Blood	C2H2 ZF	THP-1	SRX067495	CTCF	Epidermis	C2H2 ZF	NHDF	ERX2868671SRX067495	0.884266	0.979344
ERX2868671	CTCF	Blood	C2H2 ZF	THP-1	SRX067503	CTCF	Blood	C2H2 ZF	GM12878	ERX2868671SRX067503	0.915294	0.989077
ERX2868671	CTCF	Blood	C2H2 ZF	THP-1	SRX067513	CTCF	Muscle	C2H2 ZF	HSMM	ERX2868671SRX067513	0.894777	0.981393
ERX2868671	CTCF	Blood	C2H2 ZF	THP-1	SRX067516	CTCF	Neural	C2H2 ZF	NH-A	ERX2868671SRX067516	0.842898	0.974554
ERX2868671	CTCF	Blood	C2H2 ZF	THP-1	SRX067534	CTCF	Muscle	C2H2 ZF	HSMM	ERX2868671SRX067534	0.886536	0.979388
ERX2868671	CTCF	Blood	C2H2 ZF	THP-1	SRX067536	CTCF	Uterus	C2H2 ZF	HeLa	ERX2868671SRX067536	0.888805	0.967286
ERX2868671	CTCF	Blood	C2H2 ZF	THP-1	SRX080336	CTCF	Neural	C2H2 ZF	HRPEpiC	ERX2868671SRX080336	0.913995	0.984122
ERX2868671	CTCF	Blood	C2H2 ZF	THP-1	SRX080338	CTCF	Breast	C2H2 ZF	HMF	ERX2868671SRX080338	0.916797	0.988782
ERX2868671	CTCF	Blood	C2H2 ZF	THP-1	SRX080341	CTCF	Epidermis	C2H2 ZF	AG04449	ERX2868671SRX080341	0.90428	0.986216
ERX2868671	CTCF	Blood	C2H2 ZF	THP-1	SRX080344	CTCF	Cardiovascular	C2H2 ZF	HPAF	ERX2868671SRX080344	0.901916	0.977292
ERX2868671	CTCF	Blood	C2H2 ZF	THP-1	SRX080352	CTCF	Digestive tract	C2H2 ZF	Caco-2	ERX2868671SRX080352	0.909234	0.987159
ERX2868671	CTCF	Blood	C2H2 ZF	THP-1	SRX080359	CTCF	Neural	C2H2 ZF	HA-sp	ERX2868671SRX080359	0.922284	0.989297
ERX2868671	CTCF	Blood	C2H2 ZF	THP-1	SRX080362	CTCF	Lung	C2H2 ZF	HPF	ERX2868671SRX080362	0.904799	0.984047
ERX2868671	CTCF	Blood	C2H2 ZF	THP-1	SRX080369	CTCF	Blood	C2H2 ZF	GM12878	ERX2868671SRX080369	0.925806	0.991279
ERX2868671	CTCF	Blood	C2H2 ZF	THP-1	SRX080373	CTCF	Cardiovascular	C2H2 ZF	HBMEC	ERX2868671SRX080373	0.915549	0.987867
ERX2868671	CTCF	Blood	C2H2 ZF	THP-1	SRX080375	CTCF	Digestive tract	C2H2 ZF	HEEpiC	ERX2868671SRX080375	0.90491	0.979085
ERX2868671	CTCF	Blood	C2H2 ZF	THP-1	SRX080377	CTCF	Epidermis	C2H2 ZF	AG10803	ERX2868671SRX080377	0.90902	0.984668
ERX2868671	CTCF	Blood	C2H2 ZF	THP-1	SRX080380	CTCF	Lung	C2H2 ZF	HPF	ERX2868671SRX080380	0.899231	0.982686
ERX2868671	CTCF	Blood	C2H2 ZF	THP-1	SRX080386	CTCF	Others	C2H2 ZF	AG09319	ERX2868671SRX080386	0.907249	0.986337
ERX2868671	CTCF	Blood	C2H2 ZF	THP-1	SRX080391	CTCF	Others	C2H2 ZF	AG09319	ERX2868671SRX080391	0.920032	0.987689
ERX2868671	CTCF	Blood	C2H2 ZF	THP-1	SRX080395	CTCF	Cardiovascular	C2H2 ZF	HCFaa	ERX2868671SRX080395	0.916928	0.984285
ERX2868671	CTCF	Blood	C2H2 ZF	THP-1	SRX080408	CTCF	Neural	C2H2 ZF	HCPEpiC	ERX2868671SRX080408	0.891933	0.980194
ERX2868671	CTCF	Blood	C2H2 ZF	THP-1	SRX080413	CTCF	Epidermis	C2H2 ZF	AG09309	ERX2868671SRX080413	0.907609	0.986359
ERX2868671	CTCF	Blood	C2H2 ZF	THP-1	SRX080414	CTCF	Cardiovascular	C2H2 ZF	HPAF	ERX2868671SRX080414	0.89313	0.980203
ERX2868671	CTCF	Blood	C2H2 ZF	THP-1	SRX080416	CTCF	Breast	C2H2 ZF	HMEC	ERX2868671SRX080416	0.919265	0.985855
ERX2868671	CTCF	Blood	C2H2 ZF	THP-1	SRX080422	CTCF	Epidermis	C2H2 ZF	AG10803	ERX2868671SRX080422	0.881203	0.97416
ERX2868671	CTCF	Blood	C2H2 ZF	THP-1	SRX080432	CTCF	Lung	C2H2 ZF	AG04450	ERX2868671SRX080432	0.910868	0.986863
ERX2868671	CTCF	Blood	C2H2 ZF	THP-1	SRX092414	CTCF	Blood	C2H2 ZF	Lymphoma, B-Cell	ERX2868671SRX092414	0.862385	0.977333
ERX2868671	CTCF	Blood	C2H2 ZF	THP-1	SRX092416	CTCF	Blood	C2H2 ZF	Lymphoma, B-Cell	ERX2868671SRX092416	0.896296	0.983126
ERX2868671	CTCF	Blood	C2H2 ZF	THP-1	SRX099876	CTCF	Others	C2H2 ZF	FB0167P	ERX2868671SRX099876	0.903769	0.985472
ERX2868671	CTCF	Blood	C2H2 ZF	THP-1	SRX100378	CTCF	Neural	C2H2 ZF	SK-N-SH	ERX2868671SRX100378	0.923201	0.992053
ERX2868671	CTCF	Blood	C2H2 ZF	THP-1	SRX100393	CTCF	Breast	C2H2 ZF	T-47D	ERX2868671SRX100393	0.902745	0.981345
ERX2868671	CTCF	Blood	C2H2 ZF	THP-1	SRX100464	CTCF	Pluripotent stem cell	C2H2 ZF	hESC H1	ERX2868671SRX100464	0.888889	0.978125
ERX2868671	CTCF	Blood	C2H2 ZF	THP-1	SRX100498	CTCF	Lung	C2H2 ZF	A549	ERX2868671SRX100498	0.914894	0.990781
ERX2868671	CTCF	Blood	C2H2 ZF	THP-1	SRX100501	CTCF	Lung	C2H2 ZF	A549	ERX2868671SRX100501	0.906396	0.989722
ERX2868671	CTCF	Blood	C2H2 ZF	THP-1	SRX100531	CTCF	Liver	C2H2 ZF	Hep G2	ERX2868671SRX100531	0.907556	0.986764
ERX2868671	CTCF	Blood	C2H2 ZF	THP-1	SRX1026678	CTCF	Pancreas	C2H2 ZF	PANC-1	ERX2868671SRX1026678	0.912637	0.990743
ERX2868671	CTCF	Blood	C2H2 ZF	THP-1	SRX1026679	CTCF	Pancreas	C2H2 ZF	PANC-1	ERX2868671SRX1026679	0.925719	0.992119
ERX2868671	CTCF	Blood	C2H2 ZF	THP-1	SRX1026681	CTCF	Pancreas	C2H2 ZF	PANC-1	ERX2868671SRX1026681	0.913793	0.990784
ERX2868671	CTCF	Blood	C2H2 ZF	THP-1	SRX102980	CTCF	Cardiovascular	C2H2 ZF	HUVEC	ERX2868671SRX102980	0.872293	0.9825
ERX2868671	CTCF	Blood	C2H2 ZF	THP-1	SRX103011	CTCF	Blood	C2H2 ZF	GM12878	ERX2868671SRX103011	0.903892	0.986754
ERX2868671	CTCF	Blood	C2H2 ZF	THP-1	SRX1030324	CTCF	Blood	C2H2 ZF	Jurkat	ERX2868671SRX1030324	0.917666	0.988879
ERX2868671	CTCF	Blood	C2H2 ZF	THP-1	SRX1053364	CTCF	Pluripotent stem cell	C2H2 ZF	ES cells	ERX2868671SRX1053364	0.896605	0.987569
ERX2868671	CTCF	Blood	C2H2 ZF	THP-1	SRX1053365	CTCF	Pluripotent stem cell	C2H2 ZF	ES cells	ERX2868671SRX1053365	0.898213	0.988414
ERX2868671	CTCF	Blood	C2H2 ZF	THP-1	SRX1053373	CTCF	Pluripotent stem cell	C2H2 ZF	ES cells	ERX2868671SRX1053373	0.86901	0.975827
ERX2868671	CTCF	Blood	C2H2 ZF	THP-1	SRX1053374	CTCF	Pluripotent stem cell	C2H2 ZF	ES cells	ERX2868671SRX1053374	0.887731	0.980036
ERX2868671	CTCF	Blood	C2H2 ZF	THP-1	SRX1063405	CTCF	Blood	C2H2 ZF	THP-1	ERX2868671SRX1063405	0.59916	0.925269
ERX2868671	CTCF	Blood	C2H2 ZF	THP-1	SRX1091821	CTCF	Gonad	C2H2 ZF	OVCAR-8	ERX2868671SRX1091821	0.873888	0.981556
ERX2868671	CTCF	Blood	C2H2 ZF	THP-1	SRX111773	CTCF	Blood	C2H2 ZF	GM12868	ERX2868671SRX111773	0.918963	0.989598
ERX2868671	CTCF	Blood	C2H2 ZF	THP-1	SRX111774	CTCF	Blood	C2H2 ZF	GM12867	ERX2868671SRX111774	0.917484	0.988389
ERX2868671	CTCF	Blood	C2H2 ZF	THP-1	SRX111775	CTCF	Blood	C2H2 ZF	GM12870	ERX2868671SRX111775	0.914585	0.989035
ERX2868671	CTCF	Blood	C2H2 ZF	THP-1	SRX111776	CTCF	Blood	C2H2 ZF	GM12869	ERX2868671SRX111776	0.91198	0.988483
ERX2868671	CTCF	Blood	C2H2 ZF	THP-1	SRX111777	CTCF	Blood	C2H2 ZF	GM12871	ERX2868671SRX111777	0.910948	0.988265
ERX2868671	CTCF	Blood	C2H2 ZF	THP-1	SRX111778	CTCF	Blood	C2H2 ZF	GM12866	ERX2868671SRX111778	0.916192	0.988514
ERX2868671	CTCF	Blood	C2H2 ZF	THP-1	SRX1353402	CTCF	Kidney	C2H2 ZF	293	ERX2868671SRX1353402	0.801789	0.935744
ERX2868671	CTCF	Blood	C2H2 ZF	THP-1	SRX1353403	CTCF	Kidney	C2H2 ZF	293	ERX2868671SRX1353403	0.8107	0.955029
ERX2868671	CTCF	Blood	C2H2 ZF	THP-1	SRX150484	CTCF	Lung	C2H2 ZF	IMR-90	ERX2868671SRX150484	0.909306	0.988127
ERX2868671	CTCF	Blood	C2H2 ZF	THP-1	SRX150487	CTCF	Blood	C2H2 ZF	K-562	ERX2868671SRX150487	0.911041	0.985711
ERX2868671	CTCF	Blood	C2H2 ZF	THP-1	SRX150690	CTCF	Blood	C2H2 ZF	GM12878	ERX2868671SRX150690	0.904915	0.984686
ERX2868671	CTCF	Blood	C2H2 ZF	THP-1	SRX1529431	CTCF	Neural	C2H2 ZF	SK-N-SH	ERX2868671SRX1529431	0.922078	0.990626
ERX2868671	CTCF	Blood	C2H2 ZF	THP-1	SRX154498	CTCF	Prostate	C2H2 ZF	PrEC	ERX2868671SRX154498	0.877351	0.983138
ERX2868671	CTCF	Blood	C2H2 ZF	THP-1	SRX154499	CTCF	Prostate	C2H2 ZF	LNCAP	ERX2868671SRX154499	0.879545	0.982617
ERX2868671	CTCF	Blood	C2H2 ZF	THP-1	SRX1744956	CTCF	Blood	C2H2 ZF	THP-1	ERX2868671SRX1744956	0.917994	0.990778
ERX2868671	CTCF	Blood	C2H2 ZF	THP-1	SRX1744957	CTCF	Blood	C2H2 ZF	THP-1	ERX2868671SRX1744957	0.924377	0.991283
ERX2868671	CTCF	Blood	C2H2 ZF	THP-1	SRX1744958	CTCF	Blood	C2H2 ZF	THP-1	ERX2868671SRX1744958	0.906498	0.988795
ERX2868671	CTCF	Blood	C2H2 ZF	THP-1	SRX1744959	CTCF	Blood	C2H2 ZF	THP-1	ERX2868671SRX1744959	0.921366	0.991434
ERX2868671	CTCF	Blood	C2H2 ZF	THP-1	SRX1744960	CTCF	Blood	C2H2 ZF	THP-1	ERX2868671SRX1744960	0.914216	0.988108
ERX2868671	CTCF	Blood	C2H2 ZF	THP-1	SRX1744961	CTCF	Blood	C2H2 ZF	THP-1	ERX2868671SRX1744961	0.935223	0.993435
ERX2868671	CTCF	Blood	C2H2 ZF	THP-1	SRX1801655	CTCF	Digestive tract	C2H2 ZF	COLO 829	ERX2868671SRX1801655	0.930645	0.992314
ERX2868671	CTCF	Blood	C2H2 ZF	THP-1	SRX186638	CTCF	Neural	C2H2 ZF	SK-N-SH	ERX2868671SRX186638	0.904535	0.987147
ERX2868671	CTCF	Blood	C2H2 ZF	THP-1	SRX186704	CTCF	Blood	C2H2 ZF	Monocytes-CD14+	ERX2868671SRX186704	0.920546	0.98767
ERX2868671	CTCF	Blood	C2H2 ZF	THP-1	SRX186778	CTCF	Lung	C2H2 ZF	A549	ERX2868671SRX186778	0.915175	0.986978
ERX2868671	CTCF	Blood	C2H2 ZF	THP-1	SRX188947	CTCF	Blood	C2H2 ZF	GM10266	ERX2868671SRX188947	0.914403	0.989807
ERX2868671	CTCF	Blood	C2H2 ZF	THP-1	SRX188950	CTCF	Blood	C2H2 ZF	GM20000	ERX2868671SRX188950	0.919606	0.987932
ERX2868671	CTCF	Blood	C2H2 ZF	THP-1	SRX188951	CTCF	Prostate	C2H2 ZF	LNCAP	ERX2868671SRX188951	0.902244	0.984545
ERX2868671	CTCF	Blood	C2H2 ZF	THP-1	SRX188960	CTCF	Others	C2H2 ZF	Spleen	ERX2868671SRX188960	0.858757	0.950415
ERX2868671	CTCF	Blood	C2H2 ZF	THP-1	SRX188962	CTCF	Blood	C2H2 ZF	GM13976	ERX2868671SRX188962	0.9185	0.987983
ERX2868671	CTCF	Blood	C2H2 ZF	THP-1	SRX188963	CTCF	Kidney	C2H2 ZF	Kidney	ERX2868671SRX188963	0.903304	0.982567
ERX2868671	CTCF	Blood	C2H2 ZF	THP-1	SRX188964	CTCF	Prostate	C2H2 ZF	LNCAP	ERX2868671SRX188964	0.899376	0.984274
ERX2868671	CTCF	Blood	C2H2 ZF	THP-1	SRX188968	CTCF	Blood	C2H2 ZF	GM10248	ERX2868671SRX188968	0.886023	0.988047
ERX2868671	CTCF	Blood	C2H2 ZF	THP-1	SRX188970	CTCF	Neural	C2H2 ZF	Medullo	ERX2868671SRX188970	0.919048	0.990205
ERX2868671	CTCF	Blood	C2H2 ZF	THP-1	SRX189083	CTCF	Lung	C2H2 ZF	WI-38	ERX2868671SRX189083	0.871336	0.967697
ERX2868671	CTCF	Blood	C2H2 ZF	THP-1	SRX190190	CTCF	Breast	C2H2 ZF	MCF-7	ERX2868671SRX190190	0.90173	0.981229
ERX2868671	CTCF	Blood	C2H2 ZF	THP-1	SRX190230	CTCF	Uterus	C2H2 ZF	ECC-1	ERX2868671SRX190230	0.880335	0.982009
ERX2868671	CTCF	Blood	C2H2 ZF	THP-1	SRX190276	CTCF	Blood	C2H2 ZF	K-562	ERX2868671SRX190276	0.905844	0.98402
ERX2868671	CTCF	Blood	C2H2 ZF	THP-1	SRX1950174	CTCF	Prostate	C2H2 ZF	VCaP	ERX2868671SRX1950174	0.872631	0.980644
ERX2868671	CTCF	Blood	C2H2 ZF	THP-1	SRX1950175	CTCF	Prostate	C2H2 ZF	VCaP	ERX2868671SRX1950175	0.862481	0.977296
ERX2868671	CTCF	Blood	C2H2 ZF	THP-1	SRX1950176	CTCF	Prostate	C2H2 ZF	VCaP	ERX2868671SRX1950176	0.86737	0.980013
ERX2868671	CTCF	Blood	C2H2 ZF	THP-1	SRX1950177	CTCF	Prostate	C2H2 ZF	VCaP	ERX2868671SRX1950177	0.861965	0.978287
ERX2868671	CTCF	Blood	C2H2 ZF	THP-1	SRX1967777	CTCF	Epidermis	C2H2 ZF	Keratinocytes	ERX2868671SRX1967777	0.891871	0.977713
ERX2868671	CTCF	Blood	C2H2 ZF	THP-1	SRX1967778	CTCF	Epidermis	C2H2 ZF	Keratinocytes	ERX2868671SRX1967778	0.903876	0.982991
ERX2868671	CTCF	Blood	C2H2 ZF	THP-1	SRX199857	CTCF	Blood	C2H2 ZF	GM12873	ERX2868671SRX199857	0.895304	0.978141
ERX2868671	CTCF	Blood	C2H2 ZF	THP-1	SRX199858	CTCF	Placenta	C2H2 ZF	HVMF	ERX2868671SRX199858	0.897788	0.987688
ERX2868671	CTCF	Blood	C2H2 ZF	THP-1	SRX199859	CTCF	Breast	C2H2 ZF	HMEC	ERX2868671SRX199859	0.896234	0.981943
ERX2868671	CTCF	Blood	C2H2 ZF	THP-1	SRX199861	CTCF	Blood	C2H2 ZF	GM12872	ERX2868671SRX199861	0.900154	0.978126
ERX2868671	CTCF	Blood	C2H2 ZF	THP-1	SRX199862	CTCF	Lung	C2H2 ZF	WI-38	ERX2868671SRX199862	0.892596	0.976563
ERX2868671	CTCF	Blood	C2H2 ZF	THP-1	SRX199863	CTCF	Lung	C2H2 ZF	AG04450	ERX2868671SRX199863	0.889226	0.984086
ERX2868671	CTCF	Blood	C2H2 ZF	THP-1	SRX199864	CTCF	Blood	C2H2 ZF	GM12865	ERX2868671SRX199864	0.898928	0.987058
ERX2868671	CTCF	Blood	C2H2 ZF	THP-1	SRX199865	CTCF	Lung	C2H2 ZF	WI-38	ERX2868671SRX199865	0.900616	0.985596
ERX2868671	CTCF	Blood	C2H2 ZF	THP-1	SRX199867	CTCF	Lung	C2H2 ZF	A549	ERX2868671SRX199867	0.894574	0.981676
ERX2868671	CTCF	Blood	C2H2 ZF	THP-1	SRX199878	CTCF	Neural	C2H2 ZF	BE(2)-C	ERX2868671SRX199878	0.906708	0.984774
ERX2868671	CTCF	Blood	C2H2 ZF	THP-1	SRX199879	CTCF	Digestive tract	C2H2 ZF	HCT 116	ERX2868671SRX199879	0.914038	0.9882
ERX2868671	CTCF	Blood	C2H2 ZF	THP-1	SRX199880	CTCF	Digestive tract	C2H2 ZF	HCT 116	ERX2868671SRX199880	0.916535	0.988406
ERX2868671	CTCF	Blood	C2H2 ZF	THP-1	SRX199881	CTCF	Neural	C2H2 ZF	BE(2)-C	ERX2868671SRX199881	0.896579	0.984325
ERX2868671	CTCF	Blood	C2H2 ZF	THP-1	SRX199885	CTCF	Cardiovascular	C2H2 ZF	HCM	ERX2868671SRX199885	0.884962	0.984843
ERX2868671	CTCF	Blood	C2H2 ZF	THP-1	SRX199886	CTCF	Breast	C2H2 ZF	MCF-7	ERX2868671SRX199886	0.902496	0.977121
ERX2868671	CTCF	Blood	C2H2 ZF	THP-1	SRX199890	CTCF	Neural	C2H2 ZF	HAc	ERX2868671SRX199890	0.905353	0.982287
ERX2868671	CTCF	Blood	C2H2 ZF	THP-1	SRX199891	CTCF	Breast	C2H2 ZF	MCF-7	ERX2868671SRX199891	0.894334	0.979071
ERX2868671	CTCF	Blood	C2H2 ZF	THP-1	SRX199893	CTCF	Neural	C2H2 ZF	HRPEpiC	ERX2868671SRX199893	0.921677	0.991267
ERX2868671	CTCF	Blood	C2H2 ZF	THP-1	SRX199894	CTCF	Kidney	C2H2 ZF	RPTEC	ERX2868671SRX199894	0.891749	0.982365
ERX2868671	CTCF	Blood	C2H2 ZF	THP-1	SRX199895	CTCF	Kidney	C2H2 ZF	RPTEC	ERX2868671SRX199895	0.907104	0.985896
ERX2868671	CTCF	Blood	C2H2 ZF	THP-1	SRX199896	CTCF	Neural	C2H2 ZF	HA-sp	ERX2868671SRX199896	0.918175	0.988944
ERX2868671	CTCF	Blood	C2H2 ZF	THP-1	SRX199897	CTCF	Epidermis	C2H2 ZF	HFF-Myc	ERX2868671SRX199897	0.900612	0.988093
ERX2868671	CTCF	Blood	C2H2 ZF	THP-1	SRX199899	CTCF	Epidermis	C2H2 ZF	HFF-Myc	ERX2868671SRX199899	0.914218	0.985654
ERX2868671	CTCF	Blood	C2H2 ZF	THP-1	SRX199903	CTCF	Epidermis	C2H2 ZF	NHDF-neo	ERX2868671SRX199903	0.89365	0.980858
ERX2868671	CTCF	Blood	C2H2 ZF	THP-1	SRX199904	CTCF	Epidermis	C2H2 ZF	NHDF-neo	ERX2868671SRX199904	0.862993	0.978366
ERX2868671	CTCF	Blood	C2H2 ZF	THP-1	SRX199905	CTCF	Cardiovascular	C2H2 ZF	HCM	ERX2868671SRX199905	0.912568	0.988528
ERX2868671	CTCF	Blood	C2H2 ZF	THP-1	SRX2166893	CTCF	Neural	C2H2 ZF	Retina	ERX2868671SRX2166893	0.86164	0.970707
ERX2868671	CTCF	Blood	C2H2 ZF	THP-1	SRX2166894	CTCF	Neural	C2H2 ZF	Retina	ERX2868671SRX2166894	0.866288	0.972291
ERX2868671	CTCF	Blood	C2H2 ZF	THP-1	SRX2166895	CTCF	Neural	C2H2 ZF	Retina	ERX2868671SRX2166895	0.826303	0.958245
ERX2868671	CTCF	Blood	C2H2 ZF	THP-1	SRX2570608	CTCF	Blood	C2H2 ZF	HAP1	ERX2868671SRX2570608	0.912941	0.990886
ERX2868671	CTCF	Blood	C2H2 ZF	THP-1	SRX2570609	CTCF	Blood	C2H2 ZF	HAP1	ERX2868671SRX2570609	0.924171	0.991867
ERX2868671	CTCF	Blood	C2H2 ZF	THP-1	SRX2570610	CTCF	Blood	C2H2 ZF	HAP1	ERX2868671SRX2570610	0.899147	0.988386
ERX2868671	CTCF	Blood	C2H2 ZF	THP-1	SRX2570611	CTCF	Blood	C2H2 ZF	HAP1	ERX2868671SRX2570611	0.926014	0.992707
ERX2868671	CTCF	Blood	C2H2 ZF	THP-1	SRX265428	CTCF	Breast	C2H2 ZF	SUM 159PT	ERX2868671SRX265428	0.790262	0.852076
ERX2868671	CTCF	Blood	C2H2 ZF	THP-1	SRX2655460	CTCF	Blood	C2H2 ZF	THP-1	ERX2868671SRX2655460	0.850993	0.966887
ERX2868671	CTCF	Blood	C2H2 ZF	THP-1	SRX2655461	CTCF	Blood	C2H2 ZF	THP-1	ERX2868671SRX2655461	0.853377	0.963863
ERX2868671	CTCF	Blood	C2H2 ZF	THP-1	SRX3056626	CTCF	Blood	C2H2 ZF	Erythroblasts	ERX2868671SRX3056626	0.906419	0.983953
ERX2868671	CTCF	Blood	C2H2 ZF	THP-1	SRX3056629	CTCF	Blood	C2H2 ZF	Erythroblasts	ERX2868671SRX3056629	0.912062	0.983412
ERX2868671	CTCF	Blood	C2H2 ZF	THP-1	SRX3288560	CTCF	Pluripotent stem cell	C2H2 ZF	hESC H9	ERX2868671SRX3288560	0.588926	0.914256
ERX2868671	CTCF	Blood	C2H2 ZF	THP-1	SRX3288561	CTCF	Pluripotent stem cell	C2H2 ZF	hESC H9	ERX2868671SRX3288561	0.806344	0.962644
ERX2868671	CTCF	Blood	C2H2 ZF	THP-1	SRX3437418	CTCF	Uterus	C2H2 ZF	HeLa	ERX2868671SRX3437418	0.928914	0.992851
ERX2868671	CTCF	Blood	C2H2 ZF	THP-1	SRX3437420	CTCF	Uterus	C2H2 ZF	HeLa	ERX2868671SRX3437420	0.930456	0.992168
ERX2868671	CTCF	Blood	C2H2 ZF	THP-1	SRX3437421	CTCF	Uterus	C2H2 ZF	HeLa	ERX2868671SRX3437421	0.930645	0.992025
ERX2868671	CTCF	Blood	C2H2 ZF	THP-1	SRX3437422	CTCF	Uterus	C2H2 ZF	HeLa	ERX2868671SRX3437422	0.926849	0.992201
ERX2868671	CTCF	Blood	C2H2 ZF	THP-1	SRX3437426	CTCF	Uterus	C2H2 ZF	HeLa	ERX2868671SRX3437426	0	0
ERX2868671	CTCF	Blood	C2H2 ZF	THP-1	SRX3482873	CTCF	Pluripotent stem cell	C2H2 ZF	hESC HUES64	ERX2868671SRX3482873	0.911581	0.985216
ERX2868671	CTCF	Blood	C2H2 ZF	THP-1	SRX356455	CTCF	Blood	C2H2 ZF	GM12878	ERX2868671SRX356455	0.932732	0.992249
ERX2868671	CTCF	Blood	C2H2 ZF	THP-1	SRX356456	CTCF	Blood	C2H2 ZF	GM12878	ERX2868671SRX356456	0.892245	0.98406
ERX2868671	CTCF	Blood	C2H2 ZF	THP-1	SRX356502	CTCF	Blood	C2H2 ZF	GM12891	ERX2868671SRX356502	0.89141	0.984762
ERX2868671	CTCF	Blood	C2H2 ZF	THP-1	SRX356524	CTCF	Blood	C2H2 ZF	GM12892	ERX2868671SRX356524	0.905505	0.990006
ERX2868671	CTCF	Blood	C2H2 ZF	THP-1	SRX356562	CTCF	Blood	C2H2 ZF	GM18505	ERX2868671SRX356562	0.921116	0.991111
ERX2868671	CTCF	Blood	C2H2 ZF	THP-1	SRX356579	CTCF	Blood	C2H2 ZF	GM18526	ERX2868671SRX356579	0.910868	0.990016
ERX2868671	CTCF	Blood	C2H2 ZF	THP-1	SRX356595	CTCF	Blood	C2H2 ZF	GM18951	ERX2868671SRX356595	0.924182	0.991695
ERX2868671	CTCF	Blood	C2H2 ZF	THP-1	SRX356596	CTCF	Blood	C2H2 ZF	GM18951	ERX2868671SRX356596	0.921053	0.991323
ERX2868671	CTCF	Blood	C2H2 ZF	THP-1	SRX356612	CTCF	Blood	C2H2 ZF	GM19099	ERX2868671SRX356612	0.932094	0.992462
ERX2868671	CTCF	Blood	C2H2 ZF	THP-1	SRX356613	CTCF	Blood	C2H2 ZF	GM19099	ERX2868671SRX356613	0.919522	0.99072
ERX2868671	CTCF	Blood	C2H2 ZF	THP-1	SRX356630	CTCF	Blood	C2H2 ZF	GM19193	ERX2868671SRX356630	0.928168	0.99233
ERX2868671	CTCF	Blood	C2H2 ZF	THP-1	SRX356646	CTCF	Blood	C2H2 ZF	GM19238	ERX2868671SRX356646	0.927691	0.992327
ERX2868671	CTCF	Blood	C2H2 ZF	THP-1	SRX356647	CTCF	Blood	C2H2 ZF	GM19238	ERX2868671SRX356647	0.89951	0.98488
ERX2868671	CTCF	Blood	C2H2 ZF	THP-1	SRX356667	CTCF	Blood	C2H2 ZF	GM19239	ERX2868671SRX356667	0.922575	0.991255
ERX2868671	CTCF	Blood	C2H2 ZF	THP-1	SRX356668	CTCF	Blood	C2H2 ZF	GM19239	ERX2868671SRX356668	0.895681	0.987251
ERX2868671	CTCF	Blood	C2H2 ZF	THP-1	SRX356690	CTCF	Blood	C2H2 ZF	GM19240	ERX2868671SRX356690	0.913295	0.990507
ERX2868671	CTCF	Blood	C2H2 ZF	THP-1	SRX356730	CTCF	Blood	C2H2 ZF	Lymphoblastoid cell line	ERX2868671SRX356730	0.918234	0.991753
ERX2868671	CTCF	Blood	C2H2 ZF	THP-1	SRX356731	CTCF	Blood	C2H2 ZF	Lymphoblastoid cell line	ERX2868671SRX356731	0.908717	0.990585
ERX2868671	CTCF	Blood	C2H2 ZF	THP-1	SRX356732	CTCF	Blood	C2H2 ZF	Lymphoblastoid cell line	ERX2868671SRX356732	0.925287	0.991565
ERX2868671	CTCF	Blood	C2H2 ZF	THP-1	SRX356748	CTCF	Blood	C2H2 ZF	Lymphoblastoid cell line	ERX2868671SRX356748	0.910121	0.990177
ERX2868671	CTCF	Blood	C2H2 ZF	THP-1	SRX356749	CTCF	Blood	C2H2 ZF	Lymphoblastoid cell line	ERX2868671SRX356749	0.910496	0.990184
ERX2868671	CTCF	Blood	C2H2 ZF	THP-1	SRX356750	CTCF	Blood	C2H2 ZF	Lymphoblastoid cell line	ERX2868671SRX356750	0.918451	0.991172
ERX2868671	CTCF	Blood	C2H2 ZF	THP-1	SRX356766	CTCF	Blood	C2H2 ZF	Lymphoblastoid cell line	ERX2868671SRX356766	0.918919	0.991067
ERX2868671	CTCF	Blood	C2H2 ZF	THP-1	SRX356767	CTCF	Blood	C2H2 ZF	Lymphoblastoid cell line	ERX2868671SRX356767	0.919052	0.990773
ERX2868671	CTCF	Blood	C2H2 ZF	THP-1	SRX356768	CTCF	Blood	C2H2 ZF	Lymphoblastoid cell line	ERX2868671SRX356768	0.934211	0.992912
ERX2868671	CTCF	Blood	C2H2 ZF	THP-1	SRX356784	CTCF	Blood	C2H2 ZF	MS1	ERX2868671SRX356784	0.908717	0.990592
ERX2868671	CTCF	Blood	C2H2 ZF	THP-1	SRX356785	CTCF	Blood	C2H2 ZF	MS1	ERX2868671SRX356785	0.905707	0.990401
ERX2868671	CTCF	Blood	C2H2 ZF	THP-1	SRX356786	CTCF	Blood	C2H2 ZF	MS1	ERX2868671SRX356786	0.918167	0.989559
ERX2868671	CTCF	Blood	C2H2 ZF	THP-1	SRX3583188	CTCF	Breast	C2H2 ZF	MCF-7	ERX2868671SRX3583188	0.873134	0.979354
ERX2868671	CTCF	Blood	C2H2 ZF	THP-1	SRX3800709	CTCF	Breast	C2H2 ZF	T-47D	ERX2868671SRX3800709	0.915911	0.987799
ERX2868671	CTCF	Blood	C2H2 ZF	THP-1	SRX3800710	CTCF	Breast	C2H2 ZF	T-47D	ERX2868671SRX3800710	0.932956	0.989983
ERX2868671	CTCF	Blood	C2H2 ZF	THP-1	SRX3927292	CTCF	Blood	C2H2 ZF	EOL-1	ERX2868671SRX3927292	0.901294	0.986304
ERX2868671	CTCF	Blood	C2H2 ZF	THP-1	SRX395616	CTCF	Breast	C2H2 ZF	T-47D	ERX2868671SRX395616	0.921116	0.988803
ERX2868671	CTCF	Blood	C2H2 ZF	THP-1	SRX395617	CTCF	Breast	C2H2 ZF	T-47D	ERX2868671SRX395617	0.917526	0.988613
ERX2868671	CTCF	Blood	C2H2 ZF	THP-1	SRX4001757	CTCF	Blood	C2H2 ZF	Macrophages	ERX2868671SRX4001757	0.858006	0.978845
ERX2868671	CTCF	Blood	C2H2 ZF	THP-1	SRX4001760	CTCF	Blood	C2H2 ZF	Macrophages	ERX2868671SRX4001760	0.871678	0.981686
ERX2868671	CTCF	Blood	C2H2 ZF	THP-1	SRX4001833	CTCF	Blood	C2H2 ZF	THP-1	ERX2868671SRX4001833	0.901486	0.988884
ERX2868671	CTCF	Blood	C2H2 ZF	THP-1	SRX4155650	CTCF	Neural	C2H2 ZF	KELLY	ERX2868671SRX4155650	0.911934	0.986219
ERX2868671	CTCF	Blood	C2H2 ZF	THP-1	SRX4155662	CTCF	Neural	C2H2 ZF	KELLY	ERX2868671SRX4155662	0.911548	0.986974
ERX2868671	CTCF	Blood	C2H2 ZF	THP-1	SRX4155663	CTCF	Neural	C2H2 ZF	KELLY	ERX2868671SRX4155663	0.918786	0.988575
ERX2868671	CTCF	Blood	C2H2 ZF	THP-1	SRX4221460	CTCF	Neural	C2H2 ZF	SK-N-SH	ERX2868671SRX4221460	0.892829	0.986605
ERX2868671	CTCF	Blood	C2H2 ZF	THP-1	SRX4221464	CTCF	Kidney	C2H2 ZF	293	ERX2868671SRX4221464	0.910226	0.990286
ERX2868671	CTCF	Blood	C2H2 ZF	THP-1	SRX4284004	CTCF	Blood	C2H2 ZF	B cells	ERX2868671SRX4284004	0.922697	0.991415
ERX2868671	CTCF	Blood	C2H2 ZF	THP-1	SRX4284007	CTCF	Blood	C2H2 ZF	B cells	ERX2868671SRX4284007	0.921682	0.99189
ERX2868671	CTCF	Blood	C2H2 ZF	THP-1	SRX4284008	CTCF	Blood	C2H2 ZF	B cells	ERX2868671SRX4284008	0.919368	0.990876
ERX2868671	CTCF	Blood	C2H2 ZF	THP-1	SRX4284011	CTCF	Blood	C2H2 ZF	B cells	ERX2868671SRX4284011	0.924855	0.992055
ERX2868671	CTCF	Blood	C2H2 ZF	THP-1	SRX4288473	CTCF	Blood	C2H2 ZF	Lymphoblastoid cell line	ERX2868671SRX4288473	0.531474	0.790768
ERX2868671	CTCF	Blood	C2H2 ZF	THP-1	SRX4288474	CTCF	Blood	C2H2 ZF	Lymphoblastoid cell line	ERX2868671SRX4288474	0.624791	0.905992
ERX2868671	CTCF	Blood	C2H2 ZF	THP-1	SRX4288475	CTCF	Blood	C2H2 ZF	Lymphoblastoid cell line	ERX2868671SRX4288475	0.623647	0.907987
ERX2868671	CTCF	Blood	C2H2 ZF	THP-1	SRX4288476	CTCF	Blood	C2H2 ZF	Lymphoblastoid cell line	ERX2868671SRX4288476	0.550868	0.896585
ERX2868671	CTCF	Blood	C2H2 ZF	THP-1	SRX4484978	CTCF	Blood	C2H2 ZF	SEM	ERX2868671SRX4484978	0.92133	0.990179
ERX2868671	CTCF	Blood	C2H2 ZF	THP-1	SRX4521396	CTCF	Blood	C2H2 ZF	Macrophages	ERX2868671SRX4521396	0.897375	0.98481
ERX2868671	CTCF	Blood	C2H2 ZF	THP-1	SRX4521398	CTCF	Blood	C2H2 ZF	Macrophages	ERX2868671SRX4521398	0.874086	0.977814
ERX2868671	CTCF	Blood	C2H2 ZF	THP-1	SRX4714474	CTCF	Breast	C2H2 ZF	T-47D	ERX2868671SRX4714474	0.922213	0.988619
ERX2868671	CTCF	Blood	C2H2 ZF	THP-1	SRX4714479	CTCF	Breast	C2H2 ZF	T-47D	ERX2868671SRX4714479	0.922771	0.98895
ERX2868671	CTCF	Blood	C2H2 ZF	THP-1	SRX476480	CTCF	Blood	C2H2 ZF	THP-1	ERX2868671SRX476480	0.916399	0.987646
ERX2868671	CTCF	Blood	C2H2 ZF	THP-1	SRX4890467	CTCF	Blood	C2H2 ZF	Kasumi-1	ERX2868671SRX4890467	0.914585	0.988665
ERX2868671	CTCF	Blood	C2H2 ZF	THP-1	SRX4958394	CTCF	Kidney	C2H2 ZF	293	ERX2868671SRX4958394	0.913861	0.990903
ERX2868671	CTCF	Blood	C2H2 ZF	THP-1	SRX4958405	CTCF	Kidney	C2H2 ZF	293	ERX2868671SRX4958405	0.904321	0.989145
ERX2868671	CTCF	Blood	C2H2 ZF	THP-1	SRX5001394	CTCF	Bone	C2H2 ZF	HT-1080	ERX2868671SRX5001394	0.922015	0.98917
ERX2868671	CTCF	Blood	C2H2 ZF	THP-1	SRX5001396	CTCF	Bone	C2H2 ZF	HT-1080	ERX2868671SRX5001396	0.925532	0.988697
ERX2868671	CTCF	Blood	C2H2 ZF	THP-1	SRX5001397	CTCF	Bone	C2H2 ZF	HT-1080	ERX2868671SRX5001397	0.8925	0.983428
ERX2868671	CTCF	Blood	C2H2 ZF	THP-1	SRX5126613	CTCF	Epidermis	C2H2 ZF	Dombi23	ERX2868671SRX5126613	0.476471	0.866849
ERX2868671	CTCF	Blood	C2H2 ZF	THP-1	SRX5290913	CTCF	Lung	C2H2 ZF	IMR-90	ERX2868671SRX5290913	0.713455	0.940143
ERX2868671	CTCF	Blood	C2H2 ZF	THP-1	SRX5290914	CTCF	Lung	C2H2 ZF	IMR-90	ERX2868671SRX5290914	0.625105	0.917053
ERX2868671	CTCF	Blood	C2H2 ZF	THP-1	SRX5333219	CTCF	Blood	C2H2 ZF	697	ERX2868671SRX5333219	0.912804	0.969569
ERX2868671	CTCF	Blood	C2H2 ZF	THP-1	SRX5391686	CTCF	Blood	C2H2 ZF	Neutrophils	ERX2868671SRX5391686	0.829195	0.932745
ERX2868671	CTCF	Blood	C2H2 ZF	THP-1	SRX5522009	CTCF	Blood	C2H2 ZF	HUDEP-2	ERX2868671SRX5522009	0.925471	0.991562
ERX2868672	CTCF	Blood	C2H2 ZF	THP-1	ERX2868673	CTCF	Blood	C2H2 ZF	THP-1	ERX2868672ERX2868673	0.934641	0.994818
ERX2868672	CTCF	Blood	C2H2 ZF	THP-1	ERX2868692	CTCF	Blood	C2H2 ZF	THP-1	ERX2868672ERX2868692	0.936118	0.99478
ERX2868672	CTCF	Blood	C2H2 ZF	THP-1	ERX2868693	CTCF	Blood	C2H2 ZF	THP-1	ERX2868672ERX2868693	0.940887	0.995779
ERX2868672	CTCF	Blood	C2H2 ZF	THP-1	ERX2868695	CTCF	Blood	C2H2 ZF	THP-1	ERX2868672ERX2868695	0.940984	0.995594
ERX2868672	CTCF	Blood	C2H2 ZF	THP-1	ERX2868696	CTCF	Blood	C2H2 ZF	THP-1	ERX2868672ERX2868696	0.928105	0.993763
ERX2868672	CTCF	Blood	C2H2 ZF	THP-1	ERX2868697	CTCF	Blood	C2H2 ZF	THP-1	ERX2868672ERX2868697	0.931485	0.994219
ERX2868672	CTCF	Blood	C2H2 ZF	THP-1	ERX2868710	CTCF	Lung	C2H2 ZF	A549	ERX2868672ERX2868710	0.933547	0.994049
ERX2868672	CTCF	Blood	C2H2 ZF	THP-1	ERX2868711	CTCF	Lung	C2H2 ZF	BEAS-2B	ERX2868672ERX2868711	0.906202	0.990808
ERX2868672	CTCF	Blood	C2H2 ZF	THP-1	ERX2868712	CTCF	Lung	C2H2 ZF	BEAS-2B	ERX2868672ERX2868712	0.922955	0.99241
ERX2868672	CTCF	Blood	C2H2 ZF	THP-1	ERX2868713	CTCF	Unclassified	C2H2 ZF	Unclassified	ERX2868672ERX2868713	0.925081	0.992105
ERX2868672	CTCF	Blood	C2H2 ZF	THP-1	ERX2868714	CTCF	Blood	C2H2 ZF	HEL 92.1.7	ERX2868672ERX2868714	0.920195	0.990504
ERX2868672	CTCF	Blood	C2H2 ZF	THP-1	ERX2868715	CTCF	Blood	C2H2 ZF	K-562	ERX2868672ERX2868715	0.920927	0.990726
ERX2868672	CTCF	Blood	C2H2 ZF	THP-1	ERX2868716	CTCF	Blood	C2H2 ZF	K-562	ERX2868672ERX2868716	0.913849	0.987452
ERX2868672	CTCF	Blood	C2H2 ZF	THP-1	ERX2868717	CTCF	Blood	C2H2 ZF	MEG-01	ERX2868672ERX2868717	0.93123	0.992408
ERX2868672	CTCF	Blood	C2H2 ZF	THP-1	ERX2868732	CTCF	Blood	C2H2 ZF	HuT 78	ERX2868672ERX2868732	0.903173	0.986619
ERX2868672	CTCF	Blood	C2H2 ZF	THP-1	ERX2868733	CTCF	Blood	C2H2 ZF	HuT 78	ERX2868672ERX2868733	0.907842	0.989581
ERX2868672	CTCF	Blood	C2H2 ZF	THP-1	ERX2868734	CTCF	Blood	C2H2 ZF	HuT 78	ERX2868672ERX2868734	0.729933	0.968308
ERX2868672	CTCF	Blood	C2H2 ZF	THP-1	ERX2868735	CTCF	Blood	C2H2 ZF	HuT 78	ERX2868672ERX2868735	0.752301	0.972311
ERX2868672	CTCF	Blood	C2H2 ZF	THP-1	ERX2868752	CTCF	Blood	C2H2 ZF	RAJI	ERX2868672ERX2868752	0.900651	0.987214
ERX2868672	CTCF	Blood	C2H2 ZF	THP-1	ERX2868761	CTCF	Blood	C2H2 ZF	RAMOS	ERX2868672ERX2868761	0.898042	0.983226
ERX2868672	CTCF	Blood	C2H2 ZF	THP-1	ERX2868777	CTCF	Blood	C2H2 ZF	NAMALWA	ERX2868672ERX2868777	0.907468	0.989737
ERX2868672	CTCF	Blood	C2H2 ZF	THP-1	ERX2868778	CTCF	Blood	C2H2 ZF	RAMOS	ERX2868672ERX2868778	0.904255	0.989792
ERX2868672	CTCF	Blood	C2H2 ZF	THP-1	ERX2868782	CTCF	Blood	C2H2 ZF	NAMALWA	ERX2868672ERX2868782	0.917953	0.990337
ERX2868672	CTCF	Blood	C2H2 ZF	THP-1	ERX2868792	CTCF	Blood	C2H2 ZF	Daudi	ERX2868672ERX2868792	0.885366	0.98298
ERX2868672	CTCF	Blood	C2H2 ZF	THP-1	ERX2868793	CTCF	Blood	C2H2 ZF	Daudi	ERX2868672ERX2868793	0.853979	0.977634
ERX2868672	CTCF	Blood	C2H2 ZF	THP-1	ERX2868794	CTCF	Blood	C2H2 ZF	Jurkat	ERX2868672ERX2868794	0.919094	0.99249
ERX2868672	CTCF	Blood	C2H2 ZF	THP-1	ERX2868800	CTCF	Blood	C2H2 ZF	Jurkat	ERX2868672ERX2868800	0.897394	0.988893
ERX2868672	CTCF	Blood	C2H2 ZF	THP-1	ERX2868801	CTCF	Blood	C2H2 ZF	KU812	ERX2868672ERX2868801	0.898457	0.986111
ERX2868672	CTCF	Blood	C2H2 ZF	THP-1	ERX2868812	CTCF	Blood	C2H2 ZF	Jurkat	ERX2868672ERX2868812	0.894223	0.986363
ERX2868672	CTCF	Blood	C2H2 ZF	THP-1	ERX2868813	CTCF	Blood	C2H2 ZF	RAJI	ERX2868672ERX2868813	0.913149	0.988002
ERX2868672	CTCF	Blood	C2H2 ZF	THP-1	ERX2868814	CTCF	Blood	C2H2 ZF	KU812	ERX2868672ERX2868814	0.912379	0.989781
ERX2868672	CTCF	Blood	C2H2 ZF	THP-1	ERX2868821	CTCF	Blood	C2H2 ZF	Jurkat	ERX2868672ERX2868821	0.762783	0.974218
ERX2868672	CTCF	Blood	C2H2 ZF	THP-1	ERX2869656	CTCF	Lung	C2H2 ZF	A549	ERX2868672ERX2869656	0.92387	0.993888
ERX2868672	CTCF	Blood	C2H2 ZF	THP-1	SRX031246	CTCF	Cardiovascular	C2H2 ZF	HUVEC	ERX2868672SRX031246	0.87922	0.984286
ERX2868672	CTCF	Blood	C2H2 ZF	THP-1	SRX038524	CTCF	Pluripotent stem cell	C2H2 ZF	hESC H1	ERX2868672SRX038524	0.859398	0.965273
ERX2868672	CTCF	Blood	C2H2 ZF	THP-1	SRX038665	CTCF	Lung	C2H2 ZF	NHLF	ERX2868672SRX038665	0.909804	0.988607
ERX2868672	CTCF	Blood	C2H2 ZF	THP-1	SRX067387	CTCF	Epidermis	C2H2 ZF	NHEK	ERX2868672SRX067387	0.885779	0.974124
ERX2868672	CTCF	Blood	C2H2 ZF	THP-1	SRX067396	CTCF	Liver	C2H2 ZF	Hep G2	ERX2868672SRX067396	0.873786	0.975401
ERX2868672	CTCF	Blood	C2H2 ZF	THP-1	SRX067423	CTCF	Pluripotent stem cell	C2H2 ZF	hESC H1	ERX2868672SRX067423	0.867181	0.971236
ERX2868672	CTCF	Blood	C2H2 ZF	THP-1	SRX067475	CTCF	Breast	C2H2 ZF	HMEC	ERX2868672SRX067475	0.883283	0.985267
ERX2868672	CTCF	Blood	C2H2 ZF	THP-1	SRX067495	CTCF	Epidermis	C2H2 ZF	NHDF	ERX2868672SRX067495	0.882842	0.978958
ERX2868672	CTCF	Blood	C2H2 ZF	THP-1	SRX067503	CTCF	Blood	C2H2 ZF	GM12878	ERX2868672SRX067503	0.913793	0.989802
ERX2868672	CTCF	Blood	C2H2 ZF	THP-1	SRX067513	CTCF	Muscle	C2H2 ZF	HSMM	ERX2868672SRX067513	0.893323	0.981094
ERX2868672	CTCF	Blood	C2H2 ZF	THP-1	SRX067516	CTCF	Neural	C2H2 ZF	NH-A	ERX2868672SRX067516	0.845546	0.977452
ERX2868672	CTCF	Blood	C2H2 ZF	THP-1	SRX067534	CTCF	Muscle	C2H2 ZF	HSMM	ERX2868672SRX067534	0.886536	0.979138
ERX2868672	CTCF	Blood	C2H2 ZF	THP-1	SRX067536	CTCF	Uterus	C2H2 ZF	HeLa	ERX2868672SRX067536	0.878856	0.965119
ERX2868672	CTCF	Blood	C2H2 ZF	THP-1	SRX080336	CTCF	Neural	C2H2 ZF	HRPEpiC	ERX2868672SRX080336	0.9125	0.983455
ERX2868672	CTCF	Blood	C2H2 ZF	THP-1	SRX080338	CTCF	Breast	C2H2 ZF	HMF	ERX2868672SRX080338	0.913793	0.988173
ERX2868672	CTCF	Blood	C2H2 ZF	THP-1	SRX080341	CTCF	Epidermis	C2H2 ZF	AG04449	ERX2868672SRX080341	0.889575	0.985602
ERX2868672	CTCF	Blood	C2H2 ZF	THP-1	SRX080344	CTCF	Cardiovascular	C2H2 ZF	HPAF	ERX2868672SRX080344	0.891768	0.975791
ERX2868672	CTCF	Blood	C2H2 ZF	THP-1	SRX080352	CTCF	Digestive tract	C2H2 ZF	Caco-2	ERX2868672SRX080352	0.907729	0.986766
ERX2868672	CTCF	Blood	C2H2 ZF	THP-1	SRX080359	CTCF	Neural	C2H2 ZF	HA-sp	ERX2868672SRX080359	0.91924	0.989012
ERX2868672	CTCF	Blood	C2H2 ZF	THP-1	SRX080362	CTCF	Lung	C2H2 ZF	HPF	ERX2868672SRX080362	0.900386	0.983955
ERX2868672	CTCF	Blood	C2H2 ZF	THP-1	SRX080369	CTCF	Blood	C2H2 ZF	GM12878	ERX2868672SRX080369	0.919614	0.991229
ERX2868672	CTCF	Blood	C2H2 ZF	THP-1	SRX080373	CTCF	Cardiovascular	C2H2 ZF	HBMEC	ERX2868672SRX080373	0.915549	0.987399
ERX2868672	CTCF	Blood	C2H2 ZF	THP-1	SRX080375	CTCF	Digestive tract	C2H2 ZF	HEEpiC	ERX2868672SRX080375	0.894574	0.977549
ERX2868672	CTCF	Blood	C2H2 ZF	THP-1	SRX080377	CTCF	Epidermis	C2H2 ZF	AG10803	ERX2868672SRX080377	0.900155	0.984472
ERX2868672	CTCF	Blood	C2H2 ZF	THP-1	SRX080380	CTCF	Lung	C2H2 ZF	HPF	ERX2868672SRX080380	0.900693	0.983221
ERX2868672	CTCF	Blood	C2H2 ZF	THP-1	SRX080386	CTCF	Others	C2H2 ZF	AG09319	ERX2868672SRX080386	0.901321	0.985983
ERX2868672	CTCF	Blood	C2H2 ZF	THP-1	SRX080391	CTCF	Others	C2H2 ZF	AG09319	ERX2868672SRX080391	0.921553	0.986685
ERX2868672	CTCF	Blood	C2H2 ZF	THP-1	SRX080395	CTCF	Cardiovascular	C2H2 ZF	HCFaa	ERX2868672SRX080395	0.918431	0.984382
ERX2868672	CTCF	Blood	C2H2 ZF	THP-1	SRX080408	CTCF	Neural	C2H2 ZF	HCPEpiC	ERX2868672SRX080408	0.889058	0.979719
ERX2868672	CTCF	Blood	C2H2 ZF	THP-1	SRX080413	CTCF	Epidermis	C2H2 ZF	AG09309	ERX2868672SRX080413	0.897297	0.984986
ERX2868672	CTCF	Blood	C2H2 ZF	THP-1	SRX080414	CTCF	Cardiovascular	C2H2 ZF	HPAF	ERX2868672SRX080414	0.89313	0.980097
ERX2868672	CTCF	Blood	C2H2 ZF	THP-1	SRX080416	CTCF	Breast	C2H2 ZF	HMEC	ERX2868672SRX080416	0.907069	0.983948
ERX2868672	CTCF	Blood	C2H2 ZF	THP-1	SRX080422	CTCF	Epidermis	C2H2 ZF	AG10803	ERX2868672SRX080422	0.876969	0.974355
ERX2868672	CTCF	Blood	C2H2 ZF	THP-1	SRX080432	CTCF	Lung	C2H2 ZF	AG04450	ERX2868672SRX080432	0.910868	0.98706
ERX2868672	CTCF	Blood	C2H2 ZF	THP-1	SRX092414	CTCF	Blood	C2H2 ZF	Lymphoma, B-Cell	ERX2868672SRX092414	0.862385	0.979668
ERX2868672	CTCF	Blood	C2H2 ZF	THP-1	SRX092416	CTCF	Blood	C2H2 ZF	Lymphoma, B-Cell	ERX2868672SRX092416	0.896296	0.985341
ERX2868672	CTCF	Blood	C2H2 ZF	THP-1	SRX099876	CTCF	Others	C2H2 ZF	FB0167P	ERX2868672SRX099876	0.890127	0.983622
ERX2868672	CTCF	Blood	C2H2 ZF	THP-1	SRX100378	CTCF	Neural	C2H2 ZF	SK-N-SH	ERX2868672SRX100378	0.918548	0.991638
ERX2868672	CTCF	Blood	C2H2 ZF	THP-1	SRX100393	CTCF	Breast	C2H2 ZF	T-47D	ERX2868672SRX100393	0.895312	0.981275
ERX2868672	CTCF	Blood	C2H2 ZF	THP-1	SRX100464	CTCF	Pluripotent stem cell	C2H2 ZF	hESC H1	ERX2868672SRX100464	0.876886	0.974134
ERX2868672	CTCF	Blood	C2H2 ZF	THP-1	SRX100498	CTCF	Lung	C2H2 ZF	A549	ERX2868672SRX100498	0.919431	0.991287
ERX2868672	CTCF	Blood	C2H2 ZF	THP-1	SRX100501	CTCF	Lung	C2H2 ZF	A549	ERX2868672SRX100501	0.909375	0.990756
ERX2868672	CTCF	Blood	C2H2 ZF	THP-1	SRX100531	CTCF	Liver	C2H2 ZF	Hep G2	ERX2868672SRX100531	0.902967	0.984624
ERX2868672	CTCF	Blood	C2H2 ZF	THP-1	SRX1026678	CTCF	Pancreas	C2H2 ZF	PANC-1	ERX2868672SRX1026678	0.911146	0.991763
ERX2868672	CTCF	Blood	C2H2 ZF	THP-1	SRX1026679	CTCF	Pancreas	C2H2 ZF	PANC-1	ERX2868672SRX1026679	0.924182	0.992151
ERX2868672	CTCF	Blood	C2H2 ZF	THP-1	SRX1026681	CTCF	Pancreas	C2H2 ZF	PANC-1	ERX2868672SRX1026681	0.910798	0.99169
ERX2868672	CTCF	Blood	C2H2 ZF	THP-1	SRX102980	CTCF	Cardiovascular	C2H2 ZF	HUVEC	ERX2868672SRX102980	0.876497	0.984243
ERX2868672	CTCF	Blood	C2H2 ZF	THP-1	SRX103011	CTCF	Blood	C2H2 ZF	GM12878	ERX2868672SRX103011	0.897862	0.98586
ERX2868672	CTCF	Blood	C2H2 ZF	THP-1	SRX1030324	CTCF	Blood	C2H2 ZF	Jurkat	ERX2868672SRX1030324	0.910032	0.989294
ERX2868672	CTCF	Blood	C2H2 ZF	THP-1	SRX1053364	CTCF	Pluripotent stem cell	C2H2 ZF	ES cells	ERX2868672SRX1053364	0.898069	0.989218
ERX2868672	CTCF	Blood	C2H2 ZF	THP-1	SRX1053365	CTCF	Pluripotent stem cell	C2H2 ZF	ES cells	ERX2868672SRX1053365	0.902648	0.989805
ERX2868672	CTCF	Blood	C2H2 ZF	THP-1	SRX1053373	CTCF	Pluripotent stem cell	C2H2 ZF	ES cells	ERX2868672SRX1053373	0.864542	0.977753
ERX2868672	CTCF	Blood	C2H2 ZF	THP-1	SRX1053374	CTCF	Pluripotent stem cell	C2H2 ZF	ES cells	ERX2868672SRX1053374	0.886218	0.982167
ERX2868672	CTCF	Blood	C2H2 ZF	THP-1	SRX1063405	CTCF	Blood	C2H2 ZF	THP-1	ERX2868672SRX1063405	0.597817	0.927627
ERX2868672	CTCF	Blood	C2H2 ZF	THP-1	SRX1091821	CTCF	Gonad	C2H2 ZF	OVCAR-8	ERX2868672SRX1091821	0.864843	0.977367
ERX2868672	CTCF	Blood	C2H2 ZF	THP-1	SRX111773	CTCF	Blood	C2H2 ZF	GM12868	ERX2868672SRX111773	0.911219	0.989413
ERX2868672	CTCF	Blood	C2H2 ZF	THP-1	SRX111774	CTCF	Blood	C2H2 ZF	GM12867	ERX2868672SRX111774	0.917484	0.988411
ERX2868672	CTCF	Blood	C2H2 ZF	THP-1	SRX111775	CTCF	Blood	C2H2 ZF	GM12870	ERX2868672SRX111775	0.911504	0.988789
ERX2868672	CTCF	Blood	C2H2 ZF	THP-1	SRX111776	CTCF	Blood	C2H2 ZF	GM12869	ERX2868672SRX111776	0.916667	0.988602
ERX2868672	CTCF	Blood	C2H2 ZF	THP-1	SRX111777	CTCF	Blood	C2H2 ZF	GM12871	ERX2868672SRX111777	0.901626	0.98684
ERX2868672	CTCF	Blood	C2H2 ZF	THP-1	SRX111778	CTCF	Blood	C2H2 ZF	GM12866	ERX2868672SRX111778	0.911526	0.988202
ERX2868672	CTCF	Blood	C2H2 ZF	THP-1	SRX1353402	CTCF	Kidney	C2H2 ZF	293	ERX2868672SRX1353402	0.804273	0.938285
ERX2868672	CTCF	Blood	C2H2 ZF	THP-1	SRX1353403	CTCF	Kidney	C2H2 ZF	293	ERX2868672SRX1353403	0.813187	0.958027
ERX2868672	CTCF	Blood	C2H2 ZF	THP-1	SRX150484	CTCF	Lung	C2H2 ZF	IMR-90	ERX2868672SRX150484	0.901807	0.988174
ERX2868672	CTCF	Blood	C2H2 ZF	THP-1	SRX150487	CTCF	Blood	C2H2 ZF	K-562	ERX2868672SRX150487	0.897476	0.984064
ERX2868672	CTCF	Blood	C2H2 ZF	THP-1	SRX150690	CTCF	Blood	C2H2 ZF	GM12878	ERX2868672SRX150690	0.8912	0.983044
ERX2868672	CTCF	Blood	C2H2 ZF	THP-1	SRX1529431	CTCF	Neural	C2H2 ZF	SK-N-SH	ERX2868672SRX1529431	0.922078	0.991311
ERX2868672	CTCF	Blood	C2H2 ZF	THP-1	SRX154498	CTCF	Prostate	C2H2 ZF	PrEC	ERX2868672SRX154498	0.884441	0.98549
ERX2868672	CTCF	Blood	C2H2 ZF	THP-1	SRX154499	CTCF	Prostate	C2H2 ZF	LNCAP	ERX2868672SRX154499	0.888128	0.985481
ERX2868672	CTCF	Blood	C2H2 ZF	THP-1	SRX1744956	CTCF	Blood	C2H2 ZF	THP-1	ERX2868672SRX1744956	0.924121	0.992815
ERX2868672	CTCF	Blood	C2H2 ZF	THP-1	SRX1744957	CTCF	Blood	C2H2 ZF	THP-1	ERX2868672SRX1744957	0.933711	0.9934
ERX2868672	CTCF	Blood	C2H2 ZF	THP-1	SRX1744958	CTCF	Blood	C2H2 ZF	THP-1	ERX2868672SRX1744958	0.91866	0.991346
ERX2868672	CTCF	Blood	C2H2 ZF	THP-1	SRX1744959	CTCF	Blood	C2H2 ZF	THP-1	ERX2868672SRX1744959	0.930567	0.993501
ERX2868672	CTCF	Blood	C2H2 ZF	THP-1	SRX1744960	CTCF	Blood	C2H2 ZF	THP-1	ERX2868672SRX1744960	0.915781	0.989039
ERX2868672	CTCF	Blood	C2H2 ZF	THP-1	SRX1744961	CTCF	Blood	C2H2 ZF	THP-1	ERX2868672SRX1744961	0.936791	0.994453
ERX2868672	CTCF	Blood	C2H2 ZF	THP-1	SRX1801655	CTCF	Digestive tract	C2H2 ZF	COLO 829	ERX2868672SRX1801655	0.925986	0.990828
ERX2868672	CTCF	Blood	C2H2 ZF	THP-1	SRX186638	CTCF	Neural	C2H2 ZF	SK-N-SH	ERX2868672SRX186638	0.898493	0.986183
ERX2868672	CTCF	Blood	C2H2 ZF	THP-1	SRX186704	CTCF	Blood	C2H2 ZF	Monocytes-CD14+	ERX2868672SRX186704	0.911342	0.986866
ERX2868672	CTCF	Blood	C2H2 ZF	THP-1	SRX186778	CTCF	Lung	C2H2 ZF	A549	ERX2868672SRX186778	0.906274	0.986272
ERX2868672	CTCF	Blood	C2H2 ZF	THP-1	SRX188947	CTCF	Blood	C2H2 ZF	GM10266	ERX2868672SRX188947	0.909688	0.989874
ERX2868672	CTCF	Blood	C2H2 ZF	THP-1	SRX188950	CTCF	Blood	C2H2 ZF	GM20000	ERX2868672SRX188950	0.916462	0.989258
ERX2868672	CTCF	Blood	C2H2 ZF	THP-1	SRX188951	CTCF	Prostate	C2H2 ZF	LNCAP	ERX2868672SRX188951	0.896166	0.984188
ERX2868672	CTCF	Blood	C2H2 ZF	THP-1	SRX188960	CTCF	Others	C2H2 ZF	Spleen	ERX2868672SRX188960	0.860258	0.953932
ERX2868672	CTCF	Blood	C2H2 ZF	THP-1	SRX188962	CTCF	Blood	C2H2 ZF	GM13976	ERX2868672SRX188962	0.916938	0.989443
ERX2868672	CTCF	Blood	C2H2 ZF	THP-1	SRX188963	CTCF	Kidney	C2H2 ZF	Kidney	ERX2868672SRX188963	0.911003	0.985135
ERX2868672	CTCF	Blood	C2H2 ZF	THP-1	SRX188964	CTCF	Prostate	C2H2 ZF	LNCAP	ERX2868672SRX188964	0.899376	0.985595
ERX2868672	CTCF	Blood	C2H2 ZF	THP-1	SRX188968	CTCF	Blood	C2H2 ZF	GM10248	ERX2868672SRX188968	0.88289	0.988892
ERX2868672	CTCF	Blood	C2H2 ZF	THP-1	SRX188970	CTCF	Neural	C2H2 ZF	Medullo	ERX2868672SRX188970	0.917526	0.990532
ERX2868672	CTCF	Blood	C2H2 ZF	THP-1	SRX189083	CTCF	Lung	C2H2 ZF	WI-38	ERX2868672SRX189083	0.872861	0.969544
ERX2868672	CTCF	Blood	C2H2 ZF	THP-1	SRX190190	CTCF	Breast	C2H2 ZF	MCF-7	ERX2868672SRX190190	0.897255	0.97941
ERX2868672	CTCF	Blood	C2H2 ZF	THP-1	SRX190230	CTCF	Uterus	C2H2 ZF	ECC-1	ERX2868672SRX190230	0.884645	0.984748
ERX2868672	CTCF	Blood	C2H2 ZF	THP-1	SRX190276	CTCF	Blood	C2H2 ZF	K-562	ERX2868672SRX190276	0.899676	0.982133
ERX2868672	CTCF	Blood	C2H2 ZF	THP-1	SRX1950174	CTCF	Prostate	C2H2 ZF	VCaP	ERX2868672SRX1950174	0.878327	0.98379
ERX2868672	CTCF	Blood	C2H2 ZF	THP-1	SRX1950175	CTCF	Prostate	C2H2 ZF	VCaP	ERX2868672SRX1950175	0.869467	0.980845
ERX2868672	CTCF	Blood	C2H2 ZF	THP-1	SRX1950176	CTCF	Prostate	C2H2 ZF	VCaP	ERX2868672SRX1950176	0.874433	0.983248
ERX2868672	CTCF	Blood	C2H2 ZF	THP-1	SRX1950177	CTCF	Prostate	C2H2 ZF	VCaP	ERX2868672SRX1950177	0.871795	0.981855
ERX2868672	CTCF	Blood	C2H2 ZF	THP-1	SRX1967777	CTCF	Epidermis	C2H2 ZF	Keratinocytes	ERX2868672SRX1967777	0.896234	0.979403
ERX2868672	CTCF	Blood	C2H2 ZF	THP-1	SRX1967778	CTCF	Epidermis	C2H2 ZF	Keratinocytes	ERX2868672SRX1967778	0.902401	0.983436
ERX2868672	CTCF	Blood	C2H2 ZF	THP-1	SRX199857	CTCF	Blood	C2H2 ZF	GM12873	ERX2868672SRX199857	0.895304	0.977355
ERX2868672	CTCF	Blood	C2H2 ZF	THP-1	SRX199858	CTCF	Placenta	C2H2 ZF	HVMF	ERX2868672SRX199858	0.896341	0.98742
ERX2868672	CTCF	Blood	C2H2 ZF	THP-1	SRX199859	CTCF	Breast	C2H2 ZF	HMEC	ERX2868672SRX199859	0.896234	0.981627
ERX2868672	CTCF	Blood	C2H2 ZF	THP-1	SRX199861	CTCF	Blood	C2H2 ZF	GM12872	ERX2868672SRX199861	0.895785	0.977893
ERX2868672	CTCF	Blood	C2H2 ZF	THP-1	SRX199862	CTCF	Lung	C2H2 ZF	WI-38	ERX2868672SRX199862	0.887987	0.975717
ERX2868672	CTCF	Blood	C2H2 ZF	THP-1	SRX199863	CTCF	Lung	C2H2 ZF	AG04450	ERX2868672SRX199863	0.890661	0.984825
ERX2868672	CTCF	Blood	C2H2 ZF	THP-1	SRX199864	CTCF	Blood	C2H2 ZF	GM12865	ERX2868672SRX199864	0.897475	0.988693
ERX2868672	CTCF	Blood	C2H2 ZF	THP-1	SRX199865	CTCF	Lung	C2H2 ZF	WI-38	ERX2868672SRX199865	0.902082	0.98744
ERX2868672	CTCF	Blood	C2H2 ZF	THP-1	SRX199867	CTCF	Lung	C2H2 ZF	A549	ERX2868672SRX199867	0.885802	0.9793
ERX2868672	CTCF	Blood	C2H2 ZF	THP-1	SRX199878	CTCF	Neural	C2H2 ZF	BE(2)-C	ERX2868672SRX199878	0.900846	0.98447
ERX2868672	CTCF	Blood	C2H2 ZF	THP-1	SRX199879	CTCF	Digestive tract	C2H2 ZF	HCT 116	ERX2868672SRX199879	0.91253	0.988435
ERX2868672	CTCF	Blood	C2H2 ZF	THP-1	SRX199880	CTCF	Digestive tract	C2H2 ZF	HCT 116	ERX2868672SRX199880	0.913522	0.98777
ERX2868672	CTCF	Blood	C2H2 ZF	THP-1	SRX199881	CTCF	Neural	C2H2 ZF	BE(2)-C	ERX2868672SRX199881	0.887771	0.982568
ERX2868672	CTCF	Blood	C2H2 ZF	THP-1	SRX199885	CTCF	Cardiovascular	C2H2 ZF	HCM	ERX2868672SRX199885	0.889224	0.986001
ERX2868672	CTCF	Blood	C2H2 ZF	THP-1	SRX199886	CTCF	Breast	C2H2 ZF	MCF-7	ERX2868672SRX199886	0.892164	0.975155
ERX2868672	CTCF	Blood	C2H2 ZF	THP-1	SRX199890	CTCF	Neural	C2H2 ZF	HAc	ERX2868672SRX199890	0.899459	0.98095
ERX2868672	CTCF	Blood	C2H2 ZF	THP-1	SRX199891	CTCF	Breast	C2H2 ZF	MCF-7	ERX2868672SRX199891	0.891437	0.978811
ERX2868672	CTCF	Blood	C2H2 ZF	THP-1	SRX199893	CTCF	Neural	C2H2 ZF	HRPEpiC	ERX2868672SRX199893	0.924723	0.991484
ERX2868672	CTCF	Blood	C2H2 ZF	THP-1	SRX199894	CTCF	Kidney	C2H2 ZF	RPTEC	ERX2868672SRX199894	0.890318	0.981926
ERX2868672	CTCF	Blood	C2H2 ZF	THP-1	SRX199895	CTCF	Kidney	C2H2 ZF	RPTEC	ERX2868672SRX199895	0.896739	0.98383
ERX2868672	CTCF	Blood	C2H2 ZF	THP-1	SRX199896	CTCF	Neural	C2H2 ZF	HA-sp	ERX2868672SRX199896	0.915161	0.989914
ERX2868672	CTCF	Blood	C2H2 ZF	THP-1	SRX199897	CTCF	Epidermis	C2H2 ZF	HFF-Myc	ERX2868672SRX199897	0.894817	0.988715
ERX2868672	CTCF	Blood	C2H2 ZF	THP-1	SRX199899	CTCF	Epidermis	C2H2 ZF	HFF-Myc	ERX2868672SRX199899	0.897638	0.98386
ERX2868672	CTCF	Blood	C2H2 ZF	THP-1	SRX199903	CTCF	Epidermis	C2H2 ZF	NHDF-neo	ERX2868672SRX199903	0.887872	0.981027
ERX2868672	CTCF	Blood	C2H2 ZF	THP-1	SRX199904	CTCF	Epidermis	C2H2 ZF	NHDF-neo	ERX2868672SRX199904	0.862993	0.979977
ERX2868672	CTCF	Blood	C2H2 ZF	THP-1	SRX199905	CTCF	Cardiovascular	C2H2 ZF	HCM	ERX2868672SRX199905	0.911076	0.987961
ERX2868672	CTCF	Blood	C2H2 ZF	THP-1	SRX2166893	CTCF	Neural	C2H2 ZF	Retina	ERX2868672SRX2166893	0.855491	0.970194
ERX2868672	CTCF	Blood	C2H2 ZF	THP-1	SRX2166894	CTCF	Neural	C2H2 ZF	Retina	ERX2868672SRX2166894	0.869318	0.973485
ERX2868672	CTCF	Blood	C2H2 ZF	THP-1	SRX2166895	CTCF	Neural	C2H2 ZF	Retina	ERX2868672SRX2166895	0.829329	0.95908
ERX2868672	CTCF	Blood	C2H2 ZF	THP-1	SRX2570608	CTCF	Blood	C2H2 ZF	HAP1	ERX2868672SRX2570608	0.912941	0.992812
ERX2868672	CTCF	Blood	C2H2 ZF	THP-1	SRX2570609	CTCF	Blood	C2H2 ZF	HAP1	ERX2868672SRX2570609	0.91359	0.992984
ERX2868672	CTCF	Blood	C2H2 ZF	THP-1	SRX2570610	CTCF	Blood	C2H2 ZF	HAP1	ERX2868672SRX2570610	0.903577	0.991286
ERX2868672	CTCF	Blood	C2H2 ZF	THP-1	SRX2570611	CTCF	Blood	C2H2 ZF	HAP1	ERX2868672SRX2570611	0.919905	0.993555
ERX2868672	CTCF	Blood	C2H2 ZF	THP-1	SRX265428	CTCF	Breast	C2H2 ZF	SUM 159PT	ERX2868672SRX265428	0.784914	0.846601
ERX2868672	CTCF	Blood	C2H2 ZF	THP-1	SRX2655460	CTCF	Blood	C2H2 ZF	THP-1	ERX2868672SRX2655460	0.849462	0.963649
ERX2868672	CTCF	Blood	C2H2 ZF	THP-1	SRX2655461	CTCF	Blood	C2H2 ZF	THP-1	ERX2868672SRX2655461	0.854905	0.961107
ERX2868672	CTCF	Blood	C2H2 ZF	THP-1	SRX3056626	CTCF	Blood	C2H2 ZF	Erythroblasts	ERX2868672SRX3056626	0.912335	0.985107
ERX2868672	CTCF	Blood	C2H2 ZF	THP-1	SRX3056629	CTCF	Blood	C2H2 ZF	Erythroblasts	ERX2868672SRX3056629	0.916537	0.984494
ERX2868672	CTCF	Blood	C2H2 ZF	THP-1	SRX3288560	CTCF	Pluripotent stem cell	C2H2 ZF	hESC H9	ERX2868672SRX3288560	0.59026	0.916554
ERX2868672	CTCF	Blood	C2H2 ZF	THP-1	SRX3288561	CTCF	Pluripotent stem cell	C2H2 ZF	hESC H9	ERX2868672SRX3288561	0.807853	0.964726
ERX2868672	CTCF	Blood	C2H2 ZF	THP-1	SRX3437418	CTCF	Uterus	C2H2 ZF	HeLa	ERX2868672SRX3437418	0.927374	0.992641
ERX2868672	CTCF	Blood	C2H2 ZF	THP-1	SRX3437420	CTCF	Uterus	C2H2 ZF	HeLa	ERX2868672SRX3437420	0.924303	0.991421
ERX2868672	CTCF	Blood	C2H2 ZF	THP-1	SRX3437421	CTCF	Uterus	C2H2 ZF	HeLa	ERX2868672SRX3437421	0.921348	0.990511
ERX2868672	CTCF	Blood	C2H2 ZF	THP-1	SRX3437422	CTCF	Uterus	C2H2 ZF	HeLa	ERX2868672SRX3437422	0.920673	0.991217
ERX2868672	CTCF	Blood	C2H2 ZF	THP-1	SRX3437426	CTCF	Uterus	C2H2 ZF	HeLa	ERX2868672SRX3437426	0	0
ERX2868672	CTCF	Blood	C2H2 ZF	THP-1	SRX3482873	CTCF	Pluripotent stem cell	C2H2 ZF	hESC HUES64	ERX2868672SRX3482873	0.898213	0.984051
ERX2868672	CTCF	Blood	C2H2 ZF	THP-1	SRX356455	CTCF	Blood	C2H2 ZF	GM12878	ERX2868672SRX356455	0.92013	0.990982
ERX2868672	CTCF	Blood	C2H2 ZF	THP-1	SRX356456	CTCF	Blood	C2H2 ZF	GM12878	ERX2868672SRX356456	0.879968	0.98088
ERX2868672	CTCF	Blood	C2H2 ZF	THP-1	SRX356502	CTCF	Blood	C2H2 ZF	GM12891	ERX2868672SRX356502	0.877715	0.981487
ERX2868672	CTCF	Blood	C2H2 ZF	THP-1	SRX356524	CTCF	Blood	C2H2 ZF	GM12892	ERX2868672SRX356524	0.893061	0.988314
ERX2868672	CTCF	Blood	C2H2 ZF	THP-1	SRX356562	CTCF	Blood	C2H2 ZF	GM18505	ERX2868672SRX356562	0.9288	0.993262
ERX2868672	CTCF	Blood	C2H2 ZF	THP-1	SRX356579	CTCF	Blood	C2H2 ZF	GM18526	ERX2868672SRX356579	0.915361	0.992184
ERX2868672	CTCF	Blood	C2H2 ZF	THP-1	SRX356595	CTCF	Blood	C2H2 ZF	GM18951	ERX2868672SRX356595	0.921116	0.99288
ERX2868672	CTCF	Blood	C2H2 ZF	THP-1	SRX356596	CTCF	Blood	C2H2 ZF	GM18951	ERX2868672SRX356596	0.924121	0.99316
ERX2868672	CTCF	Blood	C2H2 ZF	THP-1	SRX356612	CTCF	Blood	C2H2 ZF	GM19099	ERX2868672SRX356612	0.924316	0.993101
ERX2868672	CTCF	Blood	C2H2 ZF	THP-1	SRX356613	CTCF	Blood	C2H2 ZF	GM19099	ERX2868672SRX356613	0.930288	0.992937
ERX2868672	CTCF	Blood	C2H2 ZF	THP-1	SRX356630	CTCF	Blood	C2H2 ZF	GM19193	ERX2868672SRX356630	0.92351	0.993107
ERX2868672	CTCF	Blood	C2H2 ZF	THP-1	SRX356646	CTCF	Blood	C2H2 ZF	GM19238	ERX2868672SRX356646	0.91354	0.990752
ERX2868672	CTCF	Blood	C2H2 ZF	THP-1	SRX356647	CTCF	Blood	C2H2 ZF	GM19238	ERX2868672SRX356647	0.882591	0.981159
ERX2868672	CTCF	Blood	C2H2 ZF	THP-1	SRX356667	CTCF	Blood	C2H2 ZF	GM19239	ERX2868672SRX356667	0.917886	0.99067
ERX2868672	CTCF	Blood	C2H2 ZF	THP-1	SRX356668	CTCF	Blood	C2H2 ZF	GM19239	ERX2868672SRX356668	0.886456	0.984713
ERX2868672	CTCF	Blood	C2H2 ZF	THP-1	SRX356690	CTCF	Blood	C2H2 ZF	GM19240	ERX2868672SRX356690	0.897625	0.988573
ERX2868672	CTCF	Blood	C2H2 ZF	THP-1	SRX356730	CTCF	Blood	C2H2 ZF	Lymphoblastoid cell line	ERX2868672SRX356730	0.905768	0.990656
ERX2868672	CTCF	Blood	C2H2 ZF	THP-1	SRX356731	CTCF	Blood	C2H2 ZF	Lymphoblastoid cell line	ERX2868672SRX356731	0.897792	0.988816
ERX2868672	CTCF	Blood	C2H2 ZF	THP-1	SRX356732	CTCF	Blood	C2H2 ZF	Lymphoblastoid cell line	ERX2868672SRX356732	0.912724	0.990741
ERX2868672	CTCF	Blood	C2H2 ZF	THP-1	SRX356748	CTCF	Blood	C2H2 ZF	Lymphoblastoid cell line	ERX2868672SRX356748	0.899356	0.9891
ERX2868672	CTCF	Blood	C2H2 ZF	THP-1	SRX356749	CTCF	Blood	C2H2 ZF	Lymphoblastoid cell line	ERX2868672SRX356749	0.899676	0.988753
ERX2868672	CTCF	Blood	C2H2 ZF	THP-1	SRX356750	CTCF	Blood	C2H2 ZF	Lymphoblastoid cell line	ERX2868672SRX356750	0.912151	0.990522
ERX2868672	CTCF	Blood	C2H2 ZF	THP-1	SRX356766	CTCF	Blood	C2H2 ZF	Lymphoblastoid cell line	ERX2868672SRX356766	0.909535	0.989921
ERX2868672	CTCF	Blood	C2H2 ZF	THP-1	SRX356767	CTCF	Blood	C2H2 ZF	Lymphoblastoid cell line	ERX2868672SRX356767	0.901945	0.989205
ERX2868672	CTCF	Blood	C2H2 ZF	THP-1	SRX356768	CTCF	Blood	C2H2 ZF	Lymphoblastoid cell line	ERX2868672SRX356768	0.924714	0.99228
ERX2868672	CTCF	Blood	C2H2 ZF	THP-1	SRX356784	CTCF	Blood	C2H2 ZF	MS1	ERX2868672SRX356784	0.900901	0.989957
ERX2868672	CTCF	Blood	C2H2 ZF	THP-1	SRX356785	CTCF	Blood	C2H2 ZF	MS1	ERX2868672SRX356785	0.89318	0.989013
ERX2868672	CTCF	Blood	C2H2 ZF	THP-1	SRX356786	CTCF	Blood	C2H2 ZF	MS1	ERX2868672SRX356786	0.901054	0.987396
ERX2868672	CTCF	Blood	C2H2 ZF	THP-1	SRX3583188	CTCF	Breast	C2H2 ZF	MCF-7	ERX2868672SRX3583188	0.860791	0.975638
ERX2868672	CTCF	Blood	C2H2 ZF	THP-1	SRX3800709	CTCF	Breast	C2H2 ZF	T-47D	ERX2868672SRX3800709	0.909614	0.987456
ERX2868672	CTCF	Blood	C2H2 ZF	THP-1	SRX3800710	CTCF	Breast	C2H2 ZF	T-47D	ERX2868672SRX3800710	0.928284	0.991106
ERX2868672	CTCF	Blood	C2H2 ZF	THP-1	SRX3927292	CTCF	Blood	C2H2 ZF	EOL-1	ERX2868672SRX3927292	0.889068	0.983056
ERX2868672	CTCF	Blood	C2H2 ZF	THP-1	SRX395616	CTCF	Breast	C2H2 ZF	T-47D	ERX2868672SRX395616	0.921116	0.989849
ERX2868672	CTCF	Blood	C2H2 ZF	THP-1	SRX395617	CTCF	Breast	C2H2 ZF	T-47D	ERX2868672SRX395617	0.911462	0.988954
ERX2868672	CTCF	Blood	C2H2 ZF	THP-1	SRX4001757	CTCF	Blood	C2H2 ZF	Macrophages	ERX2868672SRX4001757	0.865049	0.98246
ERX2868672	CTCF	Blood	C2H2 ZF	THP-1	SRX4001760	CTCF	Blood	C2H2 ZF	Macrophages	ERX2868672SRX4001760	0.880244	0.98523
ERX2868672	CTCF	Blood	C2H2 ZF	THP-1	SRX4001833	CTCF	Blood	C2H2 ZF	THP-1	ERX2868672SRX4001833	0.905956	0.991166
ERX2868672	CTCF	Blood	C2H2 ZF	THP-1	SRX4155650	CTCF	Neural	C2H2 ZF	KELLY	ERX2868672SRX4155650	0.904098	0.986615
ERX2868672	CTCF	Blood	C2H2 ZF	THP-1	SRX4155662	CTCF	Neural	C2H2 ZF	KELLY	ERX2868672SRX4155662	0.908422	0.987756
ERX2868672	CTCF	Blood	C2H2 ZF	THP-1	SRX4155663	CTCF	Neural	C2H2 ZF	KELLY	ERX2868672SRX4155663	0.90783	0.988905
ERX2868672	CTCF	Blood	C2H2 ZF	THP-1	SRX4221460	CTCF	Neural	C2H2 ZF	SK-N-SH	ERX2868672SRX4221460	0.894322	0.989178
ERX2868672	CTCF	Blood	C2H2 ZF	THP-1	SRX4221464	CTCF	Kidney	C2H2 ZF	293	ERX2868672SRX4221464	0.913213	0.992023
ERX2868672	CTCF	Blood	C2H2 ZF	THP-1	SRX4284004	CTCF	Blood	C2H2 ZF	B cells	ERX2868672SRX4284004	0.929043	0.992546
ERX2868672	CTCF	Blood	C2H2 ZF	THP-1	SRX4284007	CTCF	Blood	C2H2 ZF	B cells	ERX2868672SRX4284007	0.912223	0.991678
ERX2868672	CTCF	Blood	C2H2 ZF	THP-1	SRX4284008	CTCF	Blood	C2H2 ZF	B cells	ERX2868672SRX4284008	0.911424	0.990602
ERX2868672	CTCF	Blood	C2H2 ZF	THP-1	SRX4284011	CTCF	Blood	C2H2 ZF	B cells	ERX2868672SRX4284011	0.918519	0.992306
ERX2868672	CTCF	Blood	C2H2 ZF	THP-1	SRX4288473	CTCF	Blood	C2H2 ZF	Lymphoblastoid cell line	ERX2868672SRX4288473	0.530255	0.793208
ERX2868672	CTCF	Blood	C2H2 ZF	THP-1	SRX4288474	CTCF	Blood	C2H2 ZF	Lymphoblastoid cell line	ERX2868672SRX4288474	0.624791	0.90451
ERX2868672	CTCF	Blood	C2H2 ZF	THP-1	SRX4288475	CTCF	Blood	C2H2 ZF	Lymphoblastoid cell line	ERX2868672SRX4288475	0.623647	0.906404
ERX2868672	CTCF	Blood	C2H2 ZF	THP-1	SRX4288476	CTCF	Blood	C2H2 ZF	Lymphoblastoid cell line	ERX2868672SRX4288476	0.554726	0.898587
ERX2868672	CTCF	Blood	C2H2 ZF	THP-1	SRX4484978	CTCF	Blood	C2H2 ZF	SEM	ERX2868672SRX4484978	0.91357	0.989528
ERX2868672	CTCF	Blood	C2H2 ZF	THP-1	SRX4521396	CTCF	Blood	C2H2 ZF	Macrophages	ERX2868672SRX4521396	0.911058	0.988009
ERX2868672	CTCF	Blood	C2H2 ZF	THP-1	SRX4521398	CTCF	Blood	C2H2 ZF	Macrophages	ERX2868672SRX4521398	0.887889	0.981139
ERX2868672	CTCF	Blood	C2H2 ZF	THP-1	SRX4714474	CTCF	Breast	C2H2 ZF	T-47D	ERX2868672SRX4714474	0.922213	0.99014
ERX2868672	CTCF	Blood	C2H2 ZF	THP-1	SRX4714479	CTCF	Breast	C2H2 ZF	T-47D	ERX2868672SRX4714479	0.924303	0.990117
ERX2868672	CTCF	Blood	C2H2 ZF	THP-1	SRX476480	CTCF	Blood	C2H2 ZF	THP-1	ERX2868672SRX476480	0.913323	0.987469
ERX2868672	CTCF	Blood	C2H2 ZF	THP-1	SRX4890467	CTCF	Blood	C2H2 ZF	Kasumi-1	ERX2868672SRX4890467	0.916129	0.989928
ERX2868672	CTCF	Blood	C2H2 ZF	THP-1	SRX4958394	CTCF	Kidney	C2H2 ZF	293	ERX2868672SRX4958394	0.918367	0.992204
ERX2868672	CTCF	Blood	C2H2 ZF	THP-1	SRX4958405	CTCF	Kidney	C2H2 ZF	293	ERX2868672SRX4958405	0.904321	0.991019
ERX2868672	CTCF	Blood	C2H2 ZF	THP-1	SRX5001394	CTCF	Bone	C2H2 ZF	HT-1080	ERX2868672SRX5001394	0.908065	0.986783
ERX2868672	CTCF	Blood	C2H2 ZF	THP-1	SRX5001396	CTCF	Bone	C2H2 ZF	HT-1080	ERX2868672SRX5001396	0.908354	0.986252
ERX2868672	CTCF	Blood	C2H2 ZF	THP-1	SRX5001397	CTCF	Bone	C2H2 ZF	HT-1080	ERX2868672SRX5001397	0.883085	0.982909
ERX2868672	CTCF	Blood	C2H2 ZF	THP-1	SRX5126613	CTCF	Epidermis	C2H2 ZF	Dombi23	ERX2868672SRX5126613	0.477712	0.869919
ERX2868672	CTCF	Blood	C2H2 ZF	THP-1	SRX5290913	CTCF	Lung	C2H2 ZF	IMR-90	ERX2868672SRX5290913	0.709196	0.944715
ERX2868672	CTCF	Blood	C2H2 ZF	THP-1	SRX5290914	CTCF	Lung	C2H2 ZF	IMR-90	ERX2868672SRX5290914	0.619683	0.923754
ERX2868672	CTCF	Blood	C2H2 ZF	THP-1	SRX5333219	CTCF	Blood	C2H2 ZF	697	ERX2868672SRX5333219	0.908307	0.96881
ERX2868672	CTCF	Blood	C2H2 ZF	THP-1	SRX5391686	CTCF	Blood	C2H2 ZF	Neutrophils	ERX2868672SRX5391686	0.830572	0.936328
ERX2868672	CTCF	Blood	C2H2 ZF	THP-1	SRX5522009	CTCF	Blood	C2H2 ZF	HUDEP-2	ERX2868672SRX5522009	0.923895	0.992014
ERX2868673	CTCF	Blood	C2H2 ZF	THP-1	ERX2868692	CTCF	Blood	C2H2 ZF	THP-1	ERX2868673ERX2868692	0.950331	0.996111
ERX2868673	CTCF	Blood	C2H2 ZF	THP-1	ERX2868693	CTCF	Blood	C2H2 ZF	THP-1	ERX2868673ERX2868693	0.953566	0.996669
ERX2868673	CTCF	Blood	C2H2 ZF	THP-1	ERX2868695	CTCF	Blood	C2H2 ZF	THP-1	ERX2868673ERX2868695	0.937603	0.995411
ERX2868673	CTCF	Blood	C2H2 ZF	THP-1	ERX2868696	CTCF	Blood	C2H2 ZF	THP-1	ERX2868673ERX2868696	0.94702	0.996084
ERX2868673	CTCF	Blood	C2H2 ZF	THP-1	ERX2868697	CTCF	Blood	C2H2 ZF	THP-1	ERX2868673ERX2868697	0.961762	0.997322
ERX2868673	CTCF	Blood	C2H2 ZF	THP-1	ERX2868710	CTCF	Lung	C2H2 ZF	A549	ERX2868673ERX2868710	0.930233	0.993166
ERX2868673	CTCF	Blood	C2H2 ZF	THP-1	ERX2868711	CTCF	Lung	C2H2 ZF	BEAS-2B	ERX2868673ERX2868711	0.891204	0.987801
ERX2868673	CTCF	Blood	C2H2 ZF	THP-1	ERX2868712	CTCF	Lung	C2H2 ZF	BEAS-2B	ERX2868673ERX2868712	0.915079	0.990483
ERX2868673	CTCF	Blood	C2H2 ZF	THP-1	ERX2868713	CTCF	Unclassified	C2H2 ZF	Unclassified	ERX2868673ERX2868713	0.92013	0.992233
ERX2868673	CTCF	Blood	C2H2 ZF	THP-1	ERX2868714	CTCF	Blood	C2H2 ZF	HEL 92.1.7	ERX2868673ERX2868714	0.92623	0.990679
ERX2868673	CTCF	Blood	C2H2 ZF	THP-1	ERX2868715	CTCF	Blood	C2H2 ZF	K-562	ERX2868673ERX2868715	0.913009	0.989621
ERX2868673	CTCF	Blood	C2H2 ZF	THP-1	ERX2868716	CTCF	Blood	C2H2 ZF	K-562	ERX2868673ERX2868716	0.910484	0.986798
ERX2868673	CTCF	Blood	C2H2 ZF	THP-1	ERX2868717	CTCF	Blood	C2H2 ZF	MEG-01	ERX2868673ERX2868717	0.931006	0.991477
ERX2868673	CTCF	Blood	C2H2 ZF	THP-1	ERX2868732	CTCF	Blood	C2H2 ZF	HuT 78	ERX2868673ERX2868732	0.898208	0.984354
ERX2868673	CTCF	Blood	C2H2 ZF	THP-1	ERX2868733	CTCF	Blood	C2H2 ZF	HuT 78	ERX2868673ERX2868733	0.913751	0.988676
ERX2868673	CTCF	Blood	C2H2 ZF	THP-1	ERX2868734	CTCF	Blood	C2H2 ZF	HuT 78	ERX2868673ERX2868734	0.734848	0.968852
ERX2868673	CTCF	Blood	C2H2 ZF	THP-1	ERX2868735	CTCF	Blood	C2H2 ZF	HuT 78	ERX2868673ERX2868735	0.757372	0.972784
ERX2868673	CTCF	Blood	C2H2 ZF	THP-1	ERX2868752	CTCF	Blood	C2H2 ZF	RAJI	ERX2868673ERX2868752	0.91598	0.989022
ERX2868673	CTCF	Blood	C2H2 ZF	THP-1	ERX2868761	CTCF	Blood	C2H2 ZF	RAMOS	ERX2868673ERX2868761	0.910214	0.986045
ERX2868673	CTCF	Blood	C2H2 ZF	THP-1	ERX2868777	CTCF	Blood	C2H2 ZF	NAMALWA	ERX2868673ERX2868777	0.924404	0.992068
ERX2868673	CTCF	Blood	C2H2 ZF	THP-1	ERX2868778	CTCF	Blood	C2H2 ZF	RAMOS	ERX2868673ERX2868778	0.911789	0.991128
ERX2868673	CTCF	Blood	C2H2 ZF	THP-1	ERX2868782	CTCF	Blood	C2H2 ZF	NAMALWA	ERX2868673ERX2868782	0.931856	0.99218
ERX2868673	CTCF	Blood	C2H2 ZF	THP-1	ERX2868792	CTCF	Blood	C2H2 ZF	Daudi	ERX2868673ERX2868792	0.897373	0.985344
ERX2868673	CTCF	Blood	C2H2 ZF	THP-1	ERX2868793	CTCF	Blood	C2H2 ZF	Daudi	ERX2868673ERX2868793	0.865783	0.980384
ERX2868673	CTCF	Blood	C2H2 ZF	THP-1	ERX2868794	CTCF	Blood	C2H2 ZF	Jurkat	ERX2868673ERX2868794	0.929796	0.992728
ERX2868673	CTCF	Blood	C2H2 ZF	THP-1	ERX2868800	CTCF	Blood	C2H2 ZF	Jurkat	ERX2868673ERX2868800	0.909539	0.99081
ERX2868673	CTCF	Blood	C2H2 ZF	THP-1	ERX2868801	CTCF	Blood	C2H2 ZF	KU812	ERX2868673ERX2868801	0.910582	0.989141
ERX2868673	CTCF	Blood	C2H2 ZF	THP-1	ERX2868812	CTCF	Blood	C2H2 ZF	Jurkat	ERX2868673ERX2868812	0.904762	0.988842
ERX2868673	CTCF	Blood	C2H2 ZF	THP-1	ERX2868813	CTCF	Blood	C2H2 ZF	RAJI	ERX2868673ERX2868813	0.912866	0.988921
ERX2868673	CTCF	Blood	C2H2 ZF	THP-1	ERX2868814	CTCF	Blood	C2H2 ZF	KU812	ERX2868673ERX2868814	0.927642	0.992247
ERX2868673	CTCF	Blood	C2H2 ZF	THP-1	ERX2868821	CTCF	Blood	C2H2 ZF	Jurkat	ERX2868673ERX2868821	0.77242	0.976824
ERX2868673	CTCF	Blood	C2H2 ZF	THP-1	ERX2869656	CTCF	Lung	C2H2 ZF	A549	ERX2868673ERX2869656	0.914489	0.992381
ERX2868673	CTCF	Blood	C2H2 ZF	THP-1	SRX031246	CTCF	Cardiovascular	C2H2 ZF	HUVEC	ERX2868673SRX031246	0.877444	0.983284
ERX2868673	CTCF	Blood	C2H2 ZF	THP-1	SRX038524	CTCF	Pluripotent stem cell	C2H2 ZF	hESC H1	ERX2868673SRX038524	0.8731	0.966939
ERX2868673	CTCF	Blood	C2H2 ZF	THP-1	SRX038665	CTCF	Lung	C2H2 ZF	NHLF	ERX2868673SRX038665	0.914038	0.988422
ERX2868673	CTCF	Blood	C2H2 ZF	THP-1	SRX067387	CTCF	Epidermis	C2H2 ZF	NHEK	ERX2868673SRX067387	0.885432	0.973678
ERX2868673	CTCF	Blood	C2H2 ZF	THP-1	SRX067396	CTCF	Liver	C2H2 ZF	Hep G2	ERX2868673SRX067396	0.877628	0.975034
ERX2868673	CTCF	Blood	C2H2 ZF	THP-1	SRX067423	CTCF	Pluripotent stem cell	C2H2 ZF	hESC H1	ERX2868673SRX067423	0.879875	0.974493
ERX2868673	CTCF	Blood	C2H2 ZF	THP-1	SRX067475	CTCF	Breast	C2H2 ZF	HMEC	ERX2868673SRX067475	0.881509	0.983161
ERX2868673	CTCF	Blood	C2H2 ZF	THP-1	SRX067495	CTCF	Epidermis	C2H2 ZF	NHDF	ERX2868673SRX067495	0.888213	0.979542
ERX2868673	CTCF	Blood	C2H2 ZF	THP-1	SRX067503	CTCF	Blood	C2H2 ZF	GM12878	ERX2868673SRX067503	0.919558	0.989074
ERX2868673	CTCF	Blood	C2H2 ZF	THP-1	SRX067513	CTCF	Muscle	C2H2 ZF	HSMM	ERX2868673SRX067513	0.904725	0.982162
ERX2868673	CTCF	Blood	C2H2 ZF	THP-1	SRX067516	CTCF	Neural	C2H2 ZF	NH-A	ERX2868673SRX067516	0.839799	0.974247
ERX2868673	CTCF	Blood	C2H2 ZF	THP-1	SRX067534	CTCF	Muscle	C2H2 ZF	HSMM	ERX2868673SRX067534	0.890494	0.978964
ERX2868673	CTCF	Blood	C2H2 ZF	THP-1	SRX067536	CTCF	Uterus	C2H2 ZF	HeLa	ERX2868673SRX067536	0.884179	0.965009
ERX2868673	CTCF	Blood	C2H2 ZF	THP-1	SRX080336	CTCF	Neural	C2H2 ZF	HRPEpiC	ERX2868673SRX080336	0.919748	0.983529
ERX2868673	CTCF	Blood	C2H2 ZF	THP-1	SRX080338	CTCF	Breast	C2H2 ZF	HMF	ERX2868673SRX080338	0.919558	0.988531
ERX2868673	CTCF	Blood	C2H2 ZF	THP-1	SRX080341	CTCF	Epidermis	C2H2 ZF	AG04449	ERX2868673SRX080341	0.906959	0.986883
ERX2868673	CTCF	Blood	C2H2 ZF	THP-1	SRX080344	CTCF	Cardiovascular	C2H2 ZF	HPAF	ERX2868673SRX080344	0.895785	0.975997
ERX2868673	CTCF	Blood	C2H2 ZF	THP-1	SRX080352	CTCF	Digestive tract	C2H2 ZF	Caco-2	ERX2868673SRX080352	0.915012	0.986353
ERX2868673	CTCF	Blood	C2H2 ZF	THP-1	SRX080359	CTCF	Neural	C2H2 ZF	HA-sp	ERX2868673SRX080359	0.931255	0.989492
ERX2868673	CTCF	Blood	C2H2 ZF	THP-1	SRX080362	CTCF	Lung	C2H2 ZF	HPF	ERX2868673SRX080362	0.905983	0.983296
ERX2868673	CTCF	Blood	C2H2 ZF	THP-1	SRX080369	CTCF	Blood	C2H2 ZF	GM12878	ERX2868673SRX080369	0.925566	0.991299
ERX2868673	CTCF	Blood	C2H2 ZF	THP-1	SRX080373	CTCF	Cardiovascular	C2H2 ZF	HBMEC	ERX2868673SRX080373	0.922893	0.987679
ERX2868673	CTCF	Blood	C2H2 ZF	THP-1	SRX080375	CTCF	Digestive tract	C2H2 ZF	HEEpiC	ERX2868673SRX080375	0.909091	0.978392
ERX2868673	CTCF	Blood	C2H2 ZF	THP-1	SRX080377	CTCF	Epidermis	C2H2 ZF	AG10803	ERX2868673SRX080377	0.90428	0.983865
ERX2868673	CTCF	Blood	C2H2 ZF	THP-1	SRX080380	CTCF	Lung	C2H2 ZF	HPF	ERX2868673SRX080380	0.89892	0.981889
ERX2868673	CTCF	Blood	C2H2 ZF	THP-1	SRX080386	CTCF	Others	C2H2 ZF	AG09319	ERX2868673SRX080386	0.909945	0.986188
ERX2868673	CTCF	Blood	C2H2 ZF	THP-1	SRX080391	CTCF	Others	C2H2 ZF	AG09319	ERX2868673SRX080391	0.925896	0.987273
ERX2868673	CTCF	Blood	C2H2 ZF	THP-1	SRX080395	CTCF	Cardiovascular	C2H2 ZF	HCFaa	ERX2868673SRX080395	0.919685	0.983757
ERX2868673	CTCF	Blood	C2H2 ZF	THP-1	SRX080408	CTCF	Neural	C2H2 ZF	HCPEpiC	ERX2868673SRX080408	0.891603	0.979483
ERX2868673	CTCF	Blood	C2H2 ZF	THP-1	SRX080413	CTCF	Epidermis	C2H2 ZF	AG09309	ERX2868673SRX080413	0.911788	0.985687
ERX2868673	CTCF	Blood	C2H2 ZF	THP-1	SRX080414	CTCF	Cardiovascular	C2H2 ZF	HPAF	ERX2868673SRX080414	0.894253	0.979591
ERX2868673	CTCF	Blood	C2H2 ZF	THP-1	SRX080416	CTCF	Breast	C2H2 ZF	HMEC	ERX2868673SRX080416	0.922088	0.985789
ERX2868673	CTCF	Blood	C2H2 ZF	THP-1	SRX080422	CTCF	Epidermis	C2H2 ZF	AG10803	ERX2868673SRX080422	0.878012	0.973513
ERX2868673	CTCF	Blood	C2H2 ZF	THP-1	SRX080432	CTCF	Lung	C2H2 ZF	AG04450	ERX2868673SRX080432	0.915094	0.986397
ERX2868673	CTCF	Blood	C2H2 ZF	THP-1	SRX092414	CTCF	Blood	C2H2 ZF	Lymphoma, B-Cell	ERX2868673SRX092414	0.857262	0.977734
ERX2868673	CTCF	Blood	C2H2 ZF	THP-1	SRX092416	CTCF	Blood	C2H2 ZF	Lymphoma, B-Cell	ERX2868673SRX092416	0.891269	0.983342
ERX2868673	CTCF	Blood	C2H2 ZF	THP-1	SRX099876	CTCF	Others	C2H2 ZF	FB0167P	ERX2868673SRX099876	0.915789	0.986403
ERX2868673	CTCF	Blood	C2H2 ZF	THP-1	SRX100378	CTCF	Neural	C2H2 ZF	SK-N-SH	ERX2868673SRX100378	0.937092	0.993545
ERX2868673	CTCF	Blood	C2H2 ZF	THP-1	SRX100393	CTCF	Breast	C2H2 ZF	T-47D	ERX2868673SRX100393	0.902439	0.981352
[truncated: 82,317 more rows]
