# Supplementary material for: Transcription factor-binding k-mer analysis clarifies the cell type dependency of binding specificities and cis-regulatory SNPs in humans
Source: BMC Genomics. 2023 Oct 7;24:597. doi: 10.1186/s12864-023-09692-9 (PMC10560430; doi:10.1186/s12864-023-09692-9)
Supplement: Supplementary file 4 — Additional file 4: Supplementary Table 3. Number of cell type-dependent TFs in each TF family. [file 12864_2023_9692_MOESM4_ESM.xlsx]

## Sheet: Supplementary_table_S3
Supplementary Table 3: Number of cell type-dependent TFs in each TF family.
TF_family	ctc_dependent_Y	Y_raio	ctc_dependent_N	N_ratio	pval	qval
C2H2 ZF	5	0.625	3	0.375	0.632607	1
CSL	0	0	1	1	1	1
CxxC	0	0	1	1	1	1
Ets	0	0	3	1	0.247679	1
Forkhead	1	0.5	1	0.5	1	1
GATA	3	0.75	1	0.25	0.560484	1
Homeodomain	1	0.5	1	0.5	1	1
Homeodomain,POU	1	1	0	0	0.979269	1
Nuclear receptor	3	0.75	1	0.25	0.560484	1
Rel	1	1	0	0	0.979269	1
STAT	1	1	0	0	0.979269	1
Sox	1	1	0	0	0.979269	1
bHLH	0	0	4	1	0.126075	1
bZIP	2	0.4	3	0.6	1	1
p53	0	0	1	1	1	1
