# Supplementary material for: Transcription factor-binding k-mer analysis clarifies the cell type dependency of binding specificities and cis-regulatory SNPs in humans
Source: BMC Genomics. 2023 Oct 7;24:597. doi: 10.1186/s12864-023-09692-9 (PMC10560430; doi:10.1186/s12864-023-09692-9)
Supplement: Supplementary file 5 — Additional file 5: Supplementary Table 4. Number of cell type-dependent TFs in each Cell-type-class pair. [file 12864_2023_9692_MOESM5_ESM.xlsx]

## Sheet: Supplementary_table_S4
Supplementary Table 4: Number of cell type-dependent TFs in each Cell-type-class pair.
ctc_pair	ctc_dependent_Y	Y_ratio	ctc_dependent_N	N_ratio	pval	qval
Adipocyte_Blood	2	0.5	2	0.5	1	1
Adipocyte_Digestive tract	1	0.5	1	0.5	1	1
Adipocyte_Prostate	2	0.666667	1	0.333333	0.976196	1
Blood_Bone	4	0.285714	10	0.714286	0.201313	1
Blood_Breast	16	0.432432	21	0.567568	0.575724	1
Blood_Cardiovascular	10	0.526316	9	0.473684	0.939833	1
Blood_Digestive tract	13	0.481481	14	0.518519	1	1
Blood_Epidermis	2	0.111111	16	0.888889	0.00262219	0.482483
Blood_Gonad	4	0.5	4	0.5	1	1
Blood_Kidney	9	0.473684	10	0.526316	1	1
Blood_Liver	12	0.27907	31	0.72093	0.00759975	1
Blood_Lung	9	0.264706	25	0.735294	0.0124286	1
Blood_Muscle	4	0.571429	3	0.428571	0.963599	1
Blood_Neural	10	0.357143	18	0.642857	0.213815	1
Blood_Others	8	0.470588	9	0.529412	1	1
Blood_Pancreas	4	0.666667	2	0.333333	0.651751	1
Blood_Placenta	1	0.333333	2	0.666667	1	1
Blood_Pluripotent stem cell	11	0.22449	38	0.77551	0.000260373	0.0484294
Blood_Prostate	9	0.409091	13	0.590909	0.573482	1
Blood_Unclassified	3	0.75	1	0.25	0.592526	1
Blood_Uterus	13	0.270833	35	0.729167	0.00309749	0.569939
Bone_Breast	4	0.363636	7	0.636364	0.583724	1
Bone_Cardiovascular	3	0.75	1	0.25	0.592526	1
Bone_Digestive tract	2	0.333333	4	0.666667	0.713729	1
Bone_Epidermis	1	0.333333	2	0.666667	1	1
Bone_Gonad	1	0.5	1	0.5	1	1
Bone_Kidney	2	0.5	2	0.5	1	1
Bone_Liver	2	0.333333	4	0.666667	0.713729	1
Bone_Lung	2	0.4	3	0.6	1	1
Bone_Neural	1	0.5	1	0.5	1	1
Bone_Others	2	0.4	3	0.6	1	1
Bone_Pluripotent stem cell	2	0.25	6	0.75	0.310236	1
Bone_Prostate	2	0.333333	4	0.666667	0.713729	1
Bone_Uterus	3	0.5	3	0.5	1	1
Breast_Cardiovascular	9	0.692308	4	0.307692	0.239394	1
Breast_Digestive tract	7	0.4375	9	0.5625	0.855485	1
Breast_Epidermis	3	0.25	9	0.75	0.164744	1
Breast_Gonad	5	0.833333	1	0.166667	0.204258	1
Breast_Kidney	9	0.692308	4	0.307692	0.239394	1
Breast_Liver	11	0.578947	8	0.421053	0.591141	1
Breast_Lung	9	0.428571	12	0.571429	0.718812	1
Breast_Neural	8	0.533333	7	0.466667	0.946599	1
Breast_Others	9	0.642857	5	0.357143	0.384196	1
Breast_Pancreas	4	0.666667	2	0.333333	0.651751	1
Breast_Pluripotent stem cell	10	0.4	15	0.6	0.471635	1
Breast_Prostate	12	0.705882	5	0.294118	0.12485	1
Breast_Uterus	12	0.6	8	0.4	0.451629	1
Cardiovascular_Digestive tract	4	0.8	1	0.2	0.350028	1
Cardiovascular_Epidermis	2	0.25	6	0.75	0.310236	1
Cardiovascular_Gonad	2	0.5	2	0.5	1	1
Cardiovascular_Kidney	5	0.625	3	0.375	0.686716	1
Cardiovascular_Liver	6	0.6	4	0.4	0.709977	1
Cardiovascular_Lung	6	0.6	4	0.4	0.709977	1
Cardiovascular_Muscle	3	0.75	1	0.25	0.592526	1
Cardiovascular_Neural	4	0.5	4	0.5	1	1
Cardiovascular_Others	3	0.75	1	0.25	0.592526	1
Cardiovascular_Pancreas	2	0.666667	1	0.333333	0.976196	1
Cardiovascular_Pluripotent stem cell	6	0.666667	3	0.333333	0.471237	1
Cardiovascular_Prostate	5	0.625	3	0.375	0.686716	1
Cardiovascular_Uterus	6	0.75	2	0.25	0.265993	1
Digestive tract_Epidermis	2	0.25	6	0.75	0.310236	1
Digestive tract_Gonad	2	0.666667	1	0.333333	0.976196	1
Digestive tract_Kidney	4	0.8	1	0.2	0.350028	1
Digestive tract_Liver	8	0.533333	7	0.466667	0.946599	1
Digestive tract_Lung	5	0.384615	8	0.615385	0.620754	1
Digestive tract_Neural	6	0.6	4	0.4	0.709977	1
Digestive tract_Others	4	0.8	1	0.2	0.350028	1
Digestive tract_Pancreas	4	0.571429	3	0.428571	0.963599	1
Digestive tract_Pluripotent stem cell	6	0.4	9	0.6	0.651282	1
Digestive tract_Prostate	3	0.75	1	0.25	0.592526	1
Digestive tract_Uterus	8	0.666667	4	0.333333	0.352716	1
Epidermis_Gonad	2	0.666667	1	0.333333	0.976196	1
Epidermis_Kidney	2	0.4	3	0.6	1	1
Epidermis_Liver	2	0.222222	7	0.777778	0.198586	1
Epidermis_Lung	3	0.272727	8	0.727273	0.248832	1
Epidermis_Muscle	2	0.666667	1	0.333333	0.976196	1
Epidermis_Neural	3	0.333333	6	0.666667	0.537298	1
Epidermis_Others	2	0.5	2	0.5	1	1
Epidermis_Pancreas	3	0.6	2	0.4	0.969252	1
Epidermis_Pluripotent stem cell	5	0.3125	11	0.6875	0.235065	1
Epidermis_Prostate	3	0.375	5	0.625	0.759828	1
Epidermis_Uterus	1	0.2	4	0.8	0.391201	1
Gonad_Kidney	4	0.571429	3	0.428571	0.963599	1
Gonad_Liver	4	0.8	1	0.2	0.350028	1
Gonad_Lung	2	0.5	2	0.5	1	1
Gonad_Muscle	2	0.5	2	0.5	1	1
Gonad_Neural	4	0.666667	2	0.333333	0.651751	1
Gonad_Others	4	0.666667	2	0.333333	0.651751	1
Gonad_Pancreas	2	0.666667	1	0.333333	0.976196	1
Gonad_Pluripotent stem cell	3	0.6	2	0.4	0.969252	1
Gonad_Prostate	4	0.666667	2	0.333333	0.651751	1
Gonad_Uterus	2	0.5	2	0.5	1	1
Kidney_Liver	8	0.615385	5	0.384615	0.535647	1
Kidney_Lung	7	0.7	3	0.3	0.314193	1
Kidney_Muscle	2	0.5	2	0.5	1	1
Kidney_Neural	5	0.625	3	0.375	0.686716	1
Kidney_Others	6	0.857143	1	0.142857	0.118499	1
Kidney_Pluripotent stem cell	5	0.5	5	0.5	1	1
Kidney_Prostate	10	0.769231	3	0.230769	0.0829893	1
Kidney_Uterus	7	0.583333	5	0.416667	0.72658	1
Liver_Lung	7	0.269231	19	0.730769	0.0368697	1
Liver_Muscle	4	0.8	1	0.2	0.350028	1
Liver_Neural	9	0.409091	13	0.590909	0.573482	1
Liver_Others	6	0.75	2	0.25	0.265993	1
Liver_Pancreas	4	0.571429	3	0.428571	0.963599	1
Liver_Pluripotent stem cell	9	0.346154	17	0.653846	0.194962	1
Liver_Prostate	6	0.5	6	0.5	1	1
Liver_Uterus	10	0.357143	18	0.642857	0.213815	1
Lung_Muscle	3	0.6	2	0.4	0.969252	1
Lung_Neural	5	0.294118	12	0.705882	0.163914	1
Lung_Others	4	0.5	4	0.5	1	1
Lung_Pancreas	2	0.4	3	0.6	1	1
Lung_Pluripotent stem cell	6	0.24	19	0.76	0.0196502	1
Lung_Prostate	7	0.583333	5	0.416667	0.72658	1
Lung_Unclassified	2	0.666667	1	0.333333	0.976196	1
Lung_Uterus	7	0.333333	14	0.666667	0.215364	1
Muscle_Neural	4	0.8	1	0.2	0.350028	1
Muscle_Others	2	0.666667	1	0.333333	0.976196	1
Muscle_Pluripotent stem cell	3	0.6	2	0.4	0.969252	1
Muscle_Prostate	2	0.666667	1	0.333333	0.976196	1
Muscle_Uterus	3	0.6	2	0.4	0.969252	1
Neural_Others	6	0.857143	1	0.142857	0.118499	1
Neural_Pancreas	4	0.8	1	0.2	0.350028	1
Neural_Pluripotent stem cell	8	0.363636	14	0.636364	0.320994	1
Neural_Prostate	5	0.5	5	0.5	1	1
Neural_Uterus	6	0.352941	11	0.647059	0.365871	1
Others_Pluripotent stem cell	5	0.454545	6	0.545455	1	1
Others_Prostate	6	0.75	2	0.25	0.265993	1
Others_Uterus	7	0.777778	2	0.222222	0.164786	1
Pancreas_Pluripotent stem cell	3	0.6	2	0.4	0.969252	1
Pancreas_Prostate	4	0.8	1	0.2	0.350028	1
Pancreas_Uterus	3	0.75	1	0.25	0.592526	1
Pluripotent stem cell_Prostate	5	0.416667	7	0.583333	0.818108	1
Pluripotent stem cell_Uterus	9	0.290323	22	0.709677	0.0374879	1
Prostate_Uterus	7	0.538462	6	0.461538	0.950313	1
Adipocyte_Breast	2	1	0	0	0.464157	1
Adipocyte_Cardiovascular	1	1	0	0	0.986264	1
Adipocyte_Epidermis	1	1	0	0	0.986264	1
Adipocyte_Gonad	1	1	0	0	0.986264	1
Adipocyte_Kidney	1	1	0	0	0.986264	1
Adipocyte_Liver	1	1	0	0	0.986264	1
Adipocyte_Lung	2	1	0	0	0.464157	1
Adipocyte_Muscle	1	1	0	0	0.986264	1
Adipocyte_Neural	2	1	0	0	0.464157	1
Adipocyte_Others	1	1	0	0	0.986264	1
Adipocyte_Pancreas	1	1	0	0	0.986264	1
Adipocyte_Unclassified	1	1	0	0	0.986264	1
Bone_Muscle	1	1	0	0	0.986264	1
Bone_Pancreas	1	1	0	0	0.986264	1
Bone_Placenta	1	1	0	0	0.986264	1
Bone_Unclassified	1	1	0	0	0.986264	1
Breast_Muscle	3	1	0	0	0.235695	1
Breast_Placenta	1	1	0	0	0.986264	1
Breast_Unclassified	4	1	0	0	0.12439	1
Cardiovascular_Placenta	1	1	0	0	0.986264	1
Cardiovascular_Unclassified	2	1	0	0	0.464157	1
Digestive tract_Muscle	4	1	0	0	0.12439	1
Digestive tract_Placenta	1	1	0	0	0.986264	1
Digestive tract_Unclassified	2	1	0	0	0.464157	1
Epidermis_Placenta	1	1	0	0	0.986264	1
Epidermis_Unclassified	2	1	0	0	0.464157	1
Gonad_Placenta	1	1	0	0	0.986264	1
Gonad_Unclassified	3	1	0	0	0.235695	1
Kidney_Pancreas	4	1	0	0	0.12439	1
Kidney_Placenta	1	1	0	0	0.986264	1
Kidney_Unclassified	4	1	0	0	0.12439	1
Liver_Placenta	1	1	0	0	0.986264	1
Liver_Unclassified	4	1	0	0	0.12439	1
Lung_Placenta	1	1	0	0	0.986264	1
Muscle_Pancreas	2	1	0	0	0.464157	1
Muscle_Placenta	1	1	0	0	0.986264	1
Muscle_Unclassified	2	1	0	0	0.464157	1
Neural_Placenta	1	1	0	0	0.986264	1
Neural_Unclassified	3	1	0	0	0.235695	1
Others_Pancreas	3	1	0	0	0.235695	1
Others_Placenta	1	1	0	0	0.986264	1
Others_Unclassified	3	1	0	0	0.235695	1
Pancreas_Placenta	1	1	0	0	0.986264	1
Pancreas_Unclassified	3	1	0	0	0.235695	1
Placenta_Pluripotent stem cell	1	1	0	0	0.986264	1
Placenta_Prostate	1	1	0	0	0.986264	1
Placenta_Unclassified	1	1	0	0	0.986264	1
Placenta_Uterus	1	1	0	0	0.986264	1
Pluripotent stem cell_Unclassified	2	1	0	0	0.464157	1
Prostate_Unclassified	4	1	0	0	0.12439	1
Unclassified_Uterus	2	1	0	0	0.464157	1
